# Supplementary material for: 3-Methyl-5-phenyl-1-(3-phenyl­isoquinolin-1-yl)-1H-pyrazole
Source: Acta Crystallogr Sect E Struct Rep Online. 2010 Jan 16;66(Pt 2):o368. doi: 10.1107/S160053680905572X (PMC2979729; doi:10.1107/S160053680905572X)
Supplement: Supplementary file 2 [file e-66-0o368-Isup2.hkl]

# 
# h,k,l, Fc-squared, Fo-squared, sigma(Fo-squared) and status flag 
# 
data_I
_shelx_title '  Pbca' 
_shelx_refln_list_code          4 
_shelx_F_calc_maximum      294.58 
_exptl_crystal_F_000      1520.00 
_reflns_d_resolution_high  0.8411 
 
loop_ 
 _symmetry_equiv_pos_as_xyz 
 'x, y, z' 
 '-x+1/2, -y, z+1/2' 
 '-x, y+1/2, -z+1/2' 
 'x+1/2, -y+1/2, -z' 
 '-x, -y, -z' 
 'x-1/2, y, -z-1/2' 
 'x, -y-1/2, z-1/2' 
 '-x-1/2, y-1/2, z' 
 
_cell_length_a    10.9610 
_cell_length_b    16.8078 
_cell_length_c    21.3118 
_cell_angle_alpha  90.000 
_cell_angle_beta   90.000 
_cell_angle_gamma  90.000 
 
_shelx_F_squared_multiplier     1.000 
 
loop_ 
 _refln_index_h 
 _refln_index_k 
 _refln_index_l 
 _refln_F_squared_calc 
 _refln_F_squared_meas 
 _refln_F_squared_sigma 
 _refln_observed_status 
   2   0   0      859.77     1225.03    101.32 o 
   4   0   0     1193.27     1357.01    112.31 o 
   6   0   0     2271.28     2926.13    205.24 o 
   8   0   0       20.41       16.18      9.34 o 
  10   0   0        1.96        4.55     10.81 o 
  12   0   0       16.54       38.16     13.23 o 
   2   1   0     1553.98     1727.35     68.50 o 
   4   1   0     5046.42     6493.30    235.23 o 
   6   1   0     2611.36     2897.00    121.52 o 
   8   1   0      102.96      101.90      8.90 o 
  10   1   0        1.22        1.10      7.46 o 
  12   1   0        0.12       -2.05     10.84 o 
   0   2   0     7904.65     6885.52    429.95 o 
   2   2   0     2177.28     2430.07     88.07 o 
   4   2   0       40.11       53.35      4.35 o 
   6   2   0     3780.20     4566.58    180.46 o 
   8   2   0       13.00        9.68      5.91 o 
  10   2   0       18.73       20.62      7.78 o 
  12   2   0        0.70       13.19     15.64 o 
   2   3   0    75937.44    76688.52   2983.14 o 
   4   3   0     2250.00     2626.85    104.44 o 
   6   3   0     1802.23     2138.29     80.33 o 
   8   3   0      196.90      174.63     12.16 o 
  10   3   0        1.36        7.81      7.14 o 
  12   3   0        0.00       20.09      9.09 o 
   0   4   0    37823.82    34298.07   2304.07 o 
   2   4   0    26269.54    28087.59   1007.58 o 
   4   4   0        3.28        4.50      4.25 o 
   6   4   0     1723.67     1972.30     80.34 o 
   8   4   0        8.29        4.10      6.46 o 
  10   4   0       18.97        7.44      8.00 o 
  12   4   0       19.55       17.17      9.24 o 
   2   5   0     5301.42     5130.18    185.62 o 
   4   5   0     3458.71     3950.38    156.02 o 
   6   5   0      319.27      337.61     17.72 o 
   8   5   0      140.98      151.11     15.95 o 
  10   5   0       10.37       10.37      8.71 o 
  12   5   0        5.23        7.49      9.39 o 
   0   6   0    20759.69    18373.18    930.15 o 
   2   6   0     1522.05     1253.77     46.82 o 
   4   6   0    10494.66    11807.53    424.43 o 
   6   6   0      674.07      725.43     32.60 o 
   8   6   0      236.58      257.11     16.37 o 
  10   6   0        0.66        6.49      8.72 o 
  12   6   0        0.17       -1.09     13.18 o 
   2   7   0     4361.13     3767.87    136.82 o 
   4   7   0     1031.79      982.13     38.02 o 
   6   7   0       74.40       74.70      7.92 o 
   8   7   0      133.34      173.70     13.38 o 
  10   7   0       34.89       34.92     12.04 o 
  12   7   0        5.35       12.05     10.31 o 
   0   8   0     1218.49     1187.39     62.78 o 
   2   8   0      896.25      801.30     31.12 o 
   4   8   0      749.78      729.56     29.31 o 
   6   8   0       66.01       56.80      8.05 o 
   8   8   0       20.10       14.99      9.60 o 
  10   8   0       47.31       58.39     13.18 o 
   2   9   0     1536.70     1491.21     55.40 o 
   4   9   0     1360.05     1274.49     49.17 o 
   6   9   0      950.50      956.50     55.03 o 
   8   9   0       77.35       94.76     11.29 o 
  10   9   0        0.39      -18.78     12.52 o 
   0  10   0     4288.88     4464.06    411.24 o 
   2  10   0     1486.89     1483.97     57.19 o 
   4  10   0      574.05      514.89     27.73 o 
   6  10   0       10.94       19.28      9.11 o 
   8  10   0      177.64      159.50     21.30 o 
  10  10   0        2.64        7.11     10.97 o 
   2  11   0      372.21      359.26     21.42 o 
   4  11   0     1004.95      988.11     48.38 o 
   6  11   0       13.68       10.82      9.56 o 
   8  11   0       55.47       48.94     12.23 o 
  10  11   0        4.47       -4.80     11.23 o 
   0  12   0      251.13      178.91     23.07 o 
   2  12   0      238.35      211.75     15.05 o 
   4  12   0        0.06       11.31      8.94 o 
   6  12   0        4.88       10.45     11.33 o 
   8  12   0        3.82       10.11     10.81 o 
  10  12   0        6.62       16.43     13.11 o 
   2  13   0      208.04      170.91     19.57 o 
   4  13   0      122.20      126.09     14.54 o 
   6  13   0        0.10        4.83     18.77 o 
   8  13   0       35.23       36.22     14.31 o 
   0  14   0        3.60       -5.20     12.37 o 
   2  14   0        0.10       -5.11      7.64 o 
   4  14   0        5.24       10.38     12.03 o 
   6  14   0       26.52       33.33     15.70 o 
   8  14   0        6.34        5.01     13.27 o 
   2  15   0       23.86       12.58     10.53 o 
   4  15   0       90.57      105.45     28.64 o 
   6  15   0      191.62      186.99     20.70 o 
   8  15   0        3.98       22.78     16.03 o 
   0  16   0      102.42       94.95     18.77 o 
   2  16   0        5.31       13.44      9.91 o 
   4  16   0       42.80       52.31     15.75 o 
   6  16   0       86.09      102.86     23.24 o 
   2  17   0      146.40      188.43     19.28 o 
   4  17   0        0.04       21.97     11.28 o 
   6  17   0       16.23       18.61     12.28 o 
   0  18   0      170.71      212.53     27.33 o 
   2  18   0       15.96        4.40     11.49 o 
   4  18   0        0.39       -0.79     10.62 o 
   2  19   0        0.52        9.16     23.78 o 
   4  19   0       23.23       32.16     12.67 o 
   1   1   1    13260.71    16316.33    499.78 o 
   2   1   1     4723.16     5886.95    161.63 o 
   3   1   1       98.21      114.81      4.53 o 
   4   1   1        4.95        0.44      2.00 o 
   5   1   1       95.44       83.32      3.93 o 
   6   1   1     4596.05     5465.81    141.03 o 
   7   1   1      316.89      287.67      9.78 o 
   8   1   1      303.18      304.09     11.62 o 
   9   1   1       61.70       64.38      6.45 o 
  10   1   1        0.06       -7.74      5.16 o 
  11   1   1        0.39       -4.96      6.13 o 
  12   1   1       35.98       11.28      6.51 o 
  13   1   1       54.39       59.12      8.00 o 
   0   2   1    33114.77    31935.09   1521.87 o 
   1   2   1      189.86      258.31      8.83 o 
   2   2   1     6423.63     6918.56    202.27 o 
   3   2   1     2127.90     2462.03     68.75 o 
   4   2   1      134.91      159.19      6.04 o 
   5   2   1      256.63      319.02     10.08 o 
   6   2   1      234.27      280.62      9.67 o 
   7   2   1       35.97       37.07      4.64 o 
   8   2   1      207.94      205.32      9.14 o 
   9   2   1      106.67       98.47      7.54 o 
  10   2   1        2.61       -1.40      5.02 o 
  11   2   1       14.81        5.49      7.54 o 
  12   2   1        3.73        8.94      6.12 o 
   1   3   1    13583.86    13203.69    349.56 o 
   2   3   1      424.04      360.01     14.47 o 
   3   3   1      789.52      944.78     26.00 o 
   4   3   1     3668.52     4348.09    115.88 o 
   5   3   1      797.66      813.94     27.45 o 
   6   3   1        3.04        0.28      3.42 o 
   7   3   1       34.70       32.87      4.39 o 
   8   3   1      130.98      137.38      7.60 o 
   9   3   1       35.44       25.44      5.46 o 
  10   3   1        0.54       -7.06      6.07 o 
  11   3   1        2.14       -8.89      5.93 o 
  12   3   1       89.77       76.13      8.01 o 
   0   4   1     6554.94     5820.79    229.84 o 
   1   4   1    23355.92    20710.47    609.27 o 
   2   4   1    10611.08    10877.43    275.45 o 
   3   4   1      840.10      880.74     24.76 o 
   4   4   1     1283.03     1457.45     39.97 o 
   5   4   1        1.72        0.18      3.16 o 
   6   4   1      117.79      139.09      7.06 o 
   7   4   1        4.26        7.27      4.05 o 
   8   4   1       32.91       40.19      5.27 o 
   9   4   1       31.23       32.40      5.44 o 
  10   4   1        4.92       -0.07      5.48 o 
  11   4   1       20.00       18.54      8.63 o 
  12   4   1        5.11       14.42      6.29 o 
   1   5   1    11367.39    10904.38    288.97 o 
   2   5   1      190.38      184.06      6.12 o 
   3   5   1      408.81      350.18     10.17 o 
   4   5   1      965.81     1085.25     30.52 o 
   5   5   1     1055.46     1067.93     30.35 o 
   6   5   1      143.50      159.70      7.67 o 
   7   5   1     1332.66     1271.50     38.33 o 
   8   5   1       16.96       15.07      4.99 o 
   9   5   1       93.01       93.26      7.21 o 
  10   5   1        1.01        1.80      5.99 o 
  11   5   1        1.58       -3.66      6.39 o 
  12   5   1       16.05       22.03      7.48 o 
   0   6   1     1822.70     1713.99     68.57 o 
   1   6   1     1704.33     1759.94     47.96 o 
   2   6   1       56.53       52.64      3.11 o 
   3   6   1        2.40       -4.13      3.71 o 
   4   6   1       25.08        6.20      7.83 o 
   5   6   1      342.40      326.76     11.19 o 
   6   6   1      131.40      144.43      7.47 o 
   7   6   1      109.83      133.86      7.79 o 
   8   6   1       86.61       86.57      7.03 o 
   9   6   1       38.48       37.18      6.02 o 
  10   6   1      357.27      299.66     13.49 o 
  11   6   1        3.44       -2.88      6.20 o 
  12   6   1        3.69       17.18      7.06 o 
   1   7   1      780.73      690.96     19.80 o 
   2   7   1      809.77      761.52     20.73 o 
   3   7   1     1292.07     1258.03     33.45 o 
   4   7   1      740.49      635.91     17.93 o 
   5   7   1      108.18      109.84      6.24 o 
   6   7   1       22.61       11.05      4.06 o 
   7   7   1       80.15       73.22      6.29 o 
   8   7   1       20.11       11.15      5.75 o 
   9   7   1       18.72       14.59      5.75 o 
  10   7   1       34.76       20.17      6.60 o 
  11   7   1        0.03        5.93      7.12 o 
  12   7   1       15.43       20.75      9.54 o 
   0   8   1      239.49      216.06     11.13 o 
   1   8   1     2065.08     1910.33     54.33 o 
   2   8   1     1134.84     1025.34     27.38 o 
   3   8   1        2.85       -0.25      2.91 o 
   4   8   1      218.72      215.65      8.34 o 
   5   8   1        3.37       -2.68      3.71 o 
   6   8   1       45.87       56.80      6.65 o 
   7   8   1       45.67       53.15      6.10 o 
   8   8   1        7.16        4.93      5.42 o 
   9   8   1        0.01       -4.33      5.78 o 
  10   8   1       77.24       62.34      7.64 o 
  11   8   1        4.13        4.59      9.77 o 
   1   9   1     1919.43     1742.47     47.96 o 
   2   9   1      329.68      300.56     10.25 o 
   3   9   1      229.31      193.72      7.19 o 
   4   9   1      392.83      429.69     14.01 o 
   5   9   1        2.71       -4.43      3.76 o 
   6   9   1      266.45      271.42     11.61 o 
   7   9   1       29.81       37.99      5.92 o 
   8   9   1       68.86       53.85      7.61 o 
   9   9   1       47.01       24.95      8.18 o 
  10   9   1       17.47       19.21      8.18 o 
  11   9   1        0.41        7.13      8.41 o 
   0  10   1       59.19       63.83      6.09 o 
   1  10   1       82.24       71.17      4.67 o 
   2  10   1      227.43      214.06      8.80 o 
   3  10   1      236.32      231.72      9.39 o 
   4  10   1        9.29       11.02      4.67 o 
   5  10   1       43.80       55.79      7.13 o 
   6  10   1       88.92       70.68      7.93 o 
   7  10   1      161.88      206.14     12.41 o 
   8  10   1      169.50      147.11     11.09 o 
   9  10   1       19.27       30.20      9.12 o 
  10  10   1        0.63       -1.36      7.94 o 
  11  10   1        0.11       -4.34      8.33 o 
   1  11   1       50.73       57.84      5.41 o 
   2  11   1       61.36       64.81      5.87 o 
   3  11   1       68.74       64.54      5.62 o 
   4  11   1       11.37        9.53      8.85 o 
   5  11   1        1.94       -8.96      5.97 o 
   6  11   1      209.41      218.12     12.37 o 
   7  11   1      103.37      109.34     10.13 o 
   8  11   1        0.63        3.02      7.13 o 
   9  11   1        1.13        2.12      7.57 o 
  10  11   1        6.03       -8.16      8.27 o 
   0  12   1       35.44       40.14     13.55 o 
   1  12   1       20.87       18.29      5.08 o 
   2  12   1        0.26       -6.31      4.21 o 
   3  12   1       61.77       53.04      5.94 o 
   4  12   1        1.58       -7.44      6.58 o 
   5  12   1      180.17      178.80     13.42 o 
   6  12   1      118.11      112.78     10.29 o 
   7  12   1       28.01       41.26      8.89 o 
   8  12   1       46.37       47.53      8.79 o 
   9  12   1       19.01       25.16      8.48 o 
  10  12   1       24.53       31.81     11.30 o 
   1  13   1      206.14      204.66     10.91 o 
   2  13   1       13.21       11.76      5.20 o 
   3  13   1        0.28       -5.01      5.82 o 
   4  13   1       15.66       11.85      7.19 o 
   5  13   1        0.26       -1.33      7.44 o 
   6  13   1       22.23        7.06      7.60 o 
   7  13   1        1.84        4.22      8.09 o 
   8  13   1        2.09      -12.18      8.12 o 
   9  13   1        0.00      -12.95     10.72 o 
   0  14   1       85.91      107.01     11.60 o 
   1  14   1      138.93      153.72      9.61 o 
   2  14   1        0.49        0.96      4.87 o 
   3  14   1       13.16       17.22      6.85 o 
   4  14   1       54.71       67.29      8.70 o 
   5  14   1        1.13        8.98     10.36 o 
   6  14   1       48.29       66.16     10.01 o 
   7  14   1        2.57       18.03     10.24 o 
   8  14   1       29.19       24.25     11.07 o 
   9  14   1        2.12        5.94      9.92 o 
   1  15   1        0.16        0.64      5.83 o 
   2  15   1        0.00       -3.37      7.17 o 
   3  15   1       16.10       18.42     13.93 o 
   4  15   1       12.80       15.53      7.22 o 
   5  15   1       28.69       26.15      8.46 o 
   6  15   1        3.39        4.72      8.79 o 
   7  15   1       12.19        3.51     11.38 o 
   8  15   1        8.02       -0.83     13.29 o 
   0  16   1       35.88       45.13     10.48 o 
   1  16   1       27.70       18.27      6.87 o 
   2  16   1       24.07       31.09      7.75 o 
   3  16   1       48.28       46.42      8.16 o 
   4  16   1        0.80       -4.26      7.13 o 
   5  16   1       69.42       83.68     10.51 o 
   6  16   1        7.16       19.29      8.99 o 
   7  16   1        0.12       18.71      9.56 o 
   1  17   1       77.53       72.16      9.71 o 
   2  17   1       12.17       22.13      7.97 o 
   3  17   1        9.23       -1.26     10.36 o 
   4  17   1       29.70       36.34      8.50 o 
   5  17   1        0.16       11.99      8.53 o 
   6  17   1        6.39        6.42      8.74 o 
   0  18   1       12.20        5.15     16.13 o 
   1  18   1       12.54        2.51     17.50 o 
   2  18   1        0.01       -7.34      7.47 o 
   3  18   1        1.52      -13.07      8.71 o 
   4  18   1        0.13       11.15      9.98 o 
   5  18   1        1.04        3.30      8.79 o 
   1  19   1        1.12       11.16      8.08 o 
   2  19   1        0.89       -1.83      8.15 o 
   3  19   1        0.00        1.25     10.49 o 
   4  19   1        0.05      -10.04      9.51 o 
   0   0   2     8241.95     7218.92   1081.43 o 
   1   0   2     1452.03     1660.01     73.61 o 
   2   0   2    18687.68    22136.92   1034.48 o 
   3   0   2     1708.47     2030.71     73.88 o 
   4   0   2      251.14      304.61     12.86 o 
   5   0   2      699.20      950.11     36.80 o 
   6   0   2     2002.60     2452.73     91.11 o 
   7   0   2       37.75       38.83      5.27 o 
   8   0   2        3.75       10.76      5.77 o 
   9   0   2        0.93       -4.43     13.22 o 
  10   0   2       12.15        0.66     14.10 o 
  11   0   2      123.17       96.90     12.93 o 
  12   0   2        4.47       16.78     10.71 o 
   1   1   2     8392.93     9398.86    239.02 o 
   2   1   2     2304.45     2788.37     70.83 o 
   3   1   2      494.33      567.21     19.56 o 
   4   1   2        5.92       10.21      2.16 o 
   5   1   2       13.05        4.88      2.36 o 
   6   1   2      592.47      597.67     17.46 o 
   7   1   2      387.13      375.41     12.68 o 
   8   1   2      166.20      147.09      7.94 o 
   9   1   2      156.39      145.80      8.87 o 
  10   1   2       26.99       15.76      6.25 o 
  11   1   2        0.67       -3.10      5.83 o 
  12   1   2        3.98       -3.31      7.09 o 
   0   2   2      561.94      412.82     28.99 o 
   1   2   2     2358.51     2391.79     70.81 o 
   2   2   2     8804.90    10566.46    277.59 o 
   3   2   2        2.62        4.82      2.01 o 
   4   2   2      776.04      939.72     27.41 o 
   5   2   2      288.90      300.38     10.46 o 
   6   2   2      950.28     1127.34     30.70 o 
   7   2   2       54.93       64.99      4.89 o 
   8   2   2       60.98       62.98      5.51 o 
   9   2   2       24.31       11.65      5.34 o 
  10   2   2        0.32       -5.63      5.32 o 
  11   2   2       59.53       48.01      7.40 o 
  12   2   2        4.74       15.05      6.32 o 
   1   3   2    26475.56    26098.20    727.31 o 
   2   3   2    35327.74    38900.94   1021.12 o 
   3   3   2     1867.15     2043.25     54.78 o 
   4   3   2       87.24      114.48      5.05 o 
   5   3   2        0.70        2.25      3.12 o 
   6   3   2        0.00       -2.01      3.33 o 
   7   3   2      916.80      960.98     29.47 o 
   8   3   2      351.72      361.46     12.85 o 
   9   3   2       12.78        8.14      5.22 o 
  10   3   2       28.35       16.16      5.82 o 
  11   3   2       27.70       20.84      6.28 o 
  12   3   2        8.90        9.97      6.08 o 
   0   4   2    56202.69    50202.16   2240.31 o 
   1   4   2    25576.62    26773.21    785.76 o 
   2   4   2    13714.92    14072.66    394.49 o 
   3   4   2       14.57       16.24      2.43 o 
   4   4   2      370.39      371.38     11.65 o 
   5   4   2     2521.36     3196.05     85.27 o 
   6   4   2      153.31      205.12      8.17 o 
   7   4   2      143.39      139.95      7.44 o 
   8   4   2      175.44      193.23      9.28 o 
   9   4   2       15.51       13.81      5.13 o 
  10   4   2       11.17       14.52      5.96 o 
  11   4   2       68.88       46.98      8.02 o 
  12   4   2       41.83       35.47      7.19 o 
   1   5   2      186.37      139.70      5.37 o 
   2   5   2      187.70      168.32      6.94 o 
   3   5   2      433.98      394.19     11.42 o 
   4   5   2     1083.40     1200.64     33.39 o 
   5   5   2        5.42        6.25      3.07 o 
   6   5   2      124.96      124.32      7.91 o 
   7   5   2       23.11       17.94      4.85 o 
   8   5   2       46.55       50.65      5.95 o 
   9   5   2        0.20        3.89      6.29 o 
  10   5   2       49.30       42.35      6.19 o 
  11   5   2        0.71        6.11      6.53 o 
  12   5   2       59.46       40.63      8.10 o 
   0   6   2        0.80        4.13      4.17 o 
   1   6   2     1769.59     1698.77     48.12 o 
   2   6   2      217.35      213.45      8.26 o 
   3   6   2     4886.83     4987.50    127.23 o 
   4   6   2     4762.19     5296.49    141.24 o 
   5   6   2       13.07       12.19      4.11 o 
   6   6   2       91.44       89.86      7.16 o 
   7   6   2       26.01       28.55      5.15 o 
   8   6   2      134.34      149.87      8.79 o 
   9   6   2        5.21        6.11      5.66 o 
  10   6   2       21.93       19.29      6.60 o 
  11   6   2        8.30        1.18      6.37 o 
  12   6   2        0.17       -3.85      7.01 o 
   1   7   2      196.61      170.85      6.39 o 
   2   7   2        0.88       -3.05      2.04 o 
   3   7   2     1565.79     1467.96     38.84 o 
   4   7   2     1384.54     1305.19     34.97 o 
   5   7   2      458.56      446.18     14.33 o 
   6   7   2       39.61       42.50      4.84 o 
   7   7   2        2.99        1.79      4.60 o 
   8   7   2      198.65      199.36     10.28 o 
   9   7   2        6.43       16.30      7.60 o 
  10   7   2        0.66        9.67      8.11 o 
  11   7   2        4.53        1.28      6.68 o 
  12   7   2       42.26       41.20      8.22 o 
   0   8   2       54.92       61.23      7.32 o 
   1   8   2     1042.74      986.61     29.04 o 
   2   8   2     5613.86     5390.47    144.01 o 
   3   8   2     1882.82     1827.75     51.36 o 
   4   8   2       73.15       50.59      4.05 o 
   5   8   2      131.72      139.65      7.08 o 
   6   8   2      376.94      423.59     15.27 o 
   7   8   2        2.06        5.46      4.82 o 
   8   8   2      151.54      144.99     12.42 o 
   9   8   2        2.09       -8.15      5.43 o 
  10   8   2       15.81       12.78      6.55 o 
  11   8   2        0.05      -10.21      6.81 o 
   1   9   2       20.36       11.75      3.51 o 
   2   9   2      966.74      840.73     24.46 o 
   3   9   2      276.09      261.01     11.87 o 
   4   9   2      108.69      114.02      5.88 o 
   5   9   2       45.59       36.51      4.70 o 
   6   9   2        5.48       -2.59      5.02 o 
   7   9   2        9.47       13.86      7.06 o 
   8   9   2       38.43       34.86      7.03 o 
   9   9   2        5.12      -11.34      8.17 o 
  10   9   2        0.24       -1.52      7.65 o 
  11   9   2        4.80        4.82      8.36 o 
   0  10   2     1573.50     1441.31     59.86 o 
   1  10   2      297.51      270.25      9.98 o 
   2  10   2        7.00        1.40      2.96 o 
   3  10   2      296.61      269.04      9.89 o 
   4  10   2      120.76      124.57      8.59 o 
   5  10   2        0.07        3.41      4.99 o 
   6  10   2        6.17       -1.38      6.15 o 
   7  10   2       87.57       94.67      9.38 o 
   8  10   2        1.65       11.02      7.64 o 
   9  10   2       47.97       46.72      9.29 o 
  10  10   2        9.40       -1.45      8.01 o 
  11  10   2        0.98       -7.58      9.27 o 
   1  11   2        2.00        0.43      3.98 o 
   2  11   2       30.96       26.01      4.39 o 
   3  11   2        0.97       -2.55      4.83 o 
   4  11   2       49.91       46.82      6.27 o 
   5  11   2       28.08       20.87      5.83 o 
   6  11   2       75.08       66.29      8.31 o 
   7  11   2        1.44       11.76      7.36 o 
   8  11   2       18.28       14.66      7.65 o 
   9  11   2       20.26       24.62      8.13 o 
  10  11   2       10.88       -6.66     10.38 o 
   0  12   2     1139.81     1060.92     52.17 o 
   1  12   2      133.78      123.76      7.94 o 
   2  12   2      172.35      183.54      9.76 o 
   3  12   2       92.28       81.34      7.55 o 
   4  12   2       56.26       64.93      7.98 o 
   5  12   2        9.33        4.97      5.93 o 
   6  12   2      241.51      271.03     15.11 o 
   7  12   2        3.04       11.38      8.04 o 
   8  12   2       20.81       14.47      7.92 o 
   9  12   2        0.57        0.25      8.13 o 
  10  12   2       13.14       -0.06     10.05 o 
   1  13   2       26.67       13.54      5.16 o 
   2  13   2       18.07       12.57      4.99 o 
   3  13   2       21.63       12.29      6.39 o 
   4  13   2       62.20       56.73     10.72 o 
   5  13   2      267.30      275.70     16.27 o 
   6  13   2       57.51       46.79      9.18 o 
   7  13   2       16.00       13.96      8.25 o 
   8  13   2        0.54       -1.47      8.84 o 
   9  13   2        0.05        2.87      9.24 o 
   0  14   2      372.32      347.29     22.03 o 
   1  14   2      159.11      146.95      9.57 o 
   2  14   2       14.61        9.28      5.39 o 
   3  14   2       47.23       53.49      7.87 o 
   4  14   2        1.76        3.92      6.78 o 
   5  14   2      115.76      112.29     11.04 o 
   6  14   2       22.50       35.90      9.12 o 
   7  14   2        0.65        6.77      8.57 o 
   8  14   2        0.95       -4.74      8.95 o 
   9  14   2        3.02        0.47      9.04 o 
   1  15   2       45.81       42.10      6.99 o 
   2  15   2        0.00       -0.71      5.94 o 
   3  15   2       33.07       35.72      7.56 o 
   4  15   2       20.21       21.63      7.25 o 
   5  15   2        0.88       13.53      7.89 o 
   6  15   2        8.12       -2.83      7.97 o 
   7  15   2        1.15       -5.96      8.70 o 
   8  15   2        0.08       -4.20      9.41 o 
   0  16   2       15.25       15.34      8.68 o 
   1  16   2       70.01       94.22      8.77 o 
   2  16   2       68.82       62.65      8.85 o 
   3  16   2        1.56       -1.90      8.59 o 
   4  16   2        9.67        9.86      7.82 o 
   5  16   2       15.25       14.52      8.27 o 
   6  16   2       18.91       24.26      9.11 o 
   7  16   2        3.07       -6.65     10.65 o 
   1  17   2        0.98       13.23     10.68 o 
   2  17   2        0.63       -1.60     10.43 o 
   3  17   2        0.08       -7.90      6.74 o 
   4  17   2        9.31       11.30      7.75 o 
   5  17   2        8.60       -5.77      7.95 o 
   6  17   2        3.04       12.64     13.93 o 
   0  18   2       80.33      116.23     15.10 o 
   1  18   2        6.92        1.69     10.30 o 
   2  18   2        0.71       -1.14      8.78 o 
   3  18   2       26.18       32.88      9.66 o 
   4  18   2        1.77       14.42     12.85 o 
   5  18   2        6.04        2.69     12.40 o 
   1  19   2       62.49       75.19     10.47 o 
   2  19   2       10.21       18.92      9.86 o 
   3  19   2        0.38        5.04      8.23 o 
   1   1   3      696.21      646.17     19.56 o 
   2   1   3     1633.85     1769.64     49.86 o 
   3   1   3        4.55        3.55      1.64 o 
   4   1   3       73.07       86.45      4.14 o 
   5   1   3       42.45       48.63      3.38 o 
   6   1   3        3.67       -4.69      3.13 o 
   7   1   3       14.33       11.97      3.54 o 
   8   1   3      113.91       99.43      6.82 o 
   9   1   3       21.84       18.83      6.29 o 
  10   1   3      150.69      154.27      9.73 o 
  11   1   3        3.71       -5.57      6.03 o 
  12   1   3        0.01       -3.32      5.94 o 
   0   2   3     1681.55     1362.70     70.35 o 
   1   2   3     3218.91     3142.87     83.04 o 
   2   2   3        0.51        5.38      1.56 o 
   3   2   3      476.98      461.10     13.66 o 
   4   2   3       55.11       73.44      4.46 o 
   5   2   3      803.23     1022.19     31.92 o 
   6   2   3     1283.65     1502.60     41.88 o 
   7   2   3      113.57      118.98      6.23 o 
   8   2   3      618.14      649.45     21.35 o 
   9   2   3       75.68       63.91      6.41 o 
  10   2   3        4.97        3.15      5.67 o 
  11   2   3      113.18      100.59      8.85 o 
  12   2   3       34.72       20.72      6.83 o 
   1   3   3      822.28      774.06     21.58 o 
   2   3   3      681.30      701.66     18.62 o 
   3   3   3      779.50      817.94     22.90 o 
   4   3   3       57.66       53.56      3.60 o 
   5   3   3     1111.90     1200.00     33.54 o 
   6   3   3      181.63      173.61      7.39 o 
   7   3   3      368.10      443.79     15.35 o 
   8   3   3      351.99      360.90     13.58 o 
   9   3   3       47.83       37.84      5.98 o 
  10   3   3       25.97       11.23      6.05 o 
  11   3   3        1.20        7.43      7.92 o 
  12   3   3       62.56       47.34      7.68 o 
   0   4   3     6780.78     6344.69    249.73 o 
   1   4   3    21306.35    20815.87    578.55 o 
   2   4   3     3087.75     3023.80     77.50 o 
   3   4   3      235.07      287.51      8.73 o 
   4   4   3     2628.63     2831.87     76.21 o 
   5   4   3      119.22      112.27      5.58 o 
   6   4   3      173.37      186.48      7.89 o 
   7   4   3       28.41       24.31      4.48 o 
   8   4   3      198.25      211.07      9.77 o 
   9   4   3       58.25       49.84      6.04 o 
  10   4   3       65.97       54.12      7.24 o 
  11   4   3      218.11      199.73     11.53 o 
  12   4   3        0.09       -3.27      6.38 o 
   1   5   3      423.30      362.79     12.11 o 
   2   5   3    11556.71    11996.35    317.87 o 
   3   5   3     2039.23     2020.92     52.47 o 
   4   5   3      360.05      382.33     12.14 o 
   5   5   3      528.96      554.00     16.87 o 
   6   5   3       23.27       24.35      4.04 o 
   7   5   3       79.92       68.61      5.72 o 
   8   5   3       92.99       95.52      6.99 o 
   9   5   3      133.91      135.19      8.40 o 
  10   5   3       55.67       56.57      7.33 o 
  11   5   3       92.17       98.92      8.92 o 
  12   5   3        0.43        6.60      6.69 o 
   0   6   3      101.56       73.53      5.44 o 
   1   6   3      318.05      328.94     10.54 o 
   2   6   3     1601.93     1578.98     43.17 o 
   3   6   3     1268.34     1200.56     35.08 o 
   4   6   3      241.83      274.01      9.70 o 
   5   6   3      394.88      400.34     13.01 o 
   6   6   3       48.84       42.29      4.68 o 
   7   6   3        2.68       -1.81      4.24 o 
   8   6   3       35.75       38.80      6.04 o 
   9   6   3        6.54        4.77      5.63 o 
  10   6   3       35.37       23.38      7.32 o 
  11   6   3       14.29       17.87      6.96 o 
  12   6   3        5.98       -3.47     11.65 o 
   1   7   3      348.32      368.58     11.88 o 
   2   7   3      170.31      157.16      5.92 o 
   3   7   3     2120.74     2172.70     56.23 o 
   4   7   3     1851.68     1791.02     46.76 o 
   5   7   3      395.40      348.76     11.88 o 
   6   7   3        6.94        4.53      3.80 o 
   7   7   3      163.43      170.54      9.06 o 
   8   7   3        2.36        0.30      5.56 o 
   9   7   3       15.53       15.68      6.95 o 
  10   7   3        7.09        5.58      6.23 o 
  11   7   3        0.59       12.53      7.94 o 
  12   7   3        5.34       -5.02      6.72 o 
   0   8   3     3009.17     2812.11    113.19 o 
   1   8   3        2.71       -0.61      2.43 o 
   2   8   3       23.59       22.86      4.32 o 
   3   8   3      133.84      125.83      8.74 o 
   4   8   3     1918.09     1970.21     53.81 o 
   5   8   3      200.20      213.96      9.08 o 
   6   8   3      100.08       97.07      8.59 o 
   7   8   3      144.69      150.99      9.93 o 
   8   8   3       53.02       74.34      7.30 o 
   9   8   3       26.26       20.18      6.37 o 
  10   8   3        3.50       13.05      6.78 o 
  11   8   3        4.91        8.46      7.89 o 
   1   9   3     1018.42      913.67     25.86 o 
   2   9   3     2772.49     2724.02     73.87 o 
   3   9   3       32.74       34.18      4.05 o 
   4   9   3      173.58      142.14      6.96 o 
   5   9   3       49.10       45.23      5.57 o 
   6   9   3       67.33       55.41      6.37 o 
   7   9   3      182.27      164.77      9.83 o 
   8   9   3      306.92      315.19     19.76 o 
   9   9   3       90.54       75.24     10.30 o 
  10   9   3       13.08       20.04      7.00 o 
  11   9   3       24.31       20.59      8.91 o 
   0  10   3      360.11      298.77     15.18 o 
   1  10   3      334.35      309.20     10.97 o 
   2  10   3      168.05      169.43      7.09 o 
   3  10   3      285.94      268.96      9.78 o 
   4  10   3        3.02       -4.08      3.58 o 
   5  10   3       44.43       42.40      6.67 o 
   6  10   3      104.51       95.52      8.49 o 
   7  10   3      119.64      129.80     10.18 o 
   8  10   3      106.23      119.50     10.40 o 
   9  10   3        1.83        6.65      8.25 o 
  10  10   3        6.45       17.00      8.09 o 
  11  10   3        1.54        0.92      8.99 o 
   1  11   3      107.87       93.00      5.93 o 
   2  11   3       80.54       69.33      5.48 o 
   3  11   3      426.57      402.55     17.56 o 
   4  11   3        0.00        7.52      5.18 o 
   5  11   3        3.79       -0.03      5.42 o 
   6  11   3       63.58       69.25      7.88 o 
   7  11   3      326.67      337.81     17.05 o 
   8  11   3       17.26       22.70      7.49 o 
   9  11   3        2.24       -0.28      7.98 o 
  10  11   3       11.91       -2.65      8.16 o 
   0  12   3       48.60       44.33      7.80 o 
   1  12   3        7.30        7.09      4.45 o 
   2  12   3        4.59        1.52      4.51 o 
   3  12   3       12.10       14.36      5.71 o 
   4  12   3      112.32      120.88      9.12 o 
   5  12   3       12.50       17.24      6.11 o 
   6  12   3      167.11      199.04     12.96 o 
   7  12   3        0.38       -5.84      7.74 o 
   8  12   3       11.96       21.22      8.31 o 
   9  12   3       18.94        4.05      8.46 o 
  10  12   3       11.18       15.80      9.35 o 
   1  13   3      215.17      201.04     10.56 o 
   2  13   3      153.53      146.79      8.93 o 
   3  13   3       51.23       69.60      7.78 o 
   4  13   3      214.37      233.23     14.11 o 
   5  13   3      162.25      180.26     12.63 o 
   6  13   3        9.28       26.34      8.51 o 
   7  13   3        0.38       -3.69     11.17 o 
   8  13   3       72.20       71.90     10.79 o 
   9  13   3       50.36       53.30     16.85 o 
   0  14   3       50.27       55.86     11.70 o 
   1  14   3        0.55       -0.80      5.24 o 
   2  14   3      261.94      269.12     13.08 o 
   3  14   3      102.86      107.36      9.79 o 
   4  14   3        1.36       -2.46      6.59 o 
   5  14   3       18.64       33.84      8.08 o 
   6  14   3       26.00       18.59      8.47 o 
   7  14   3       70.61       86.76     11.06 o 
   8  14   3       16.93       16.43      9.20 o 
   9  14   3        0.74        3.29      9.25 o 
   1  15   3        5.86        4.99      5.73 o 
   2  15   3       62.46       63.82      7.88 o 
   3  15   3       26.52       31.77      8.78 o 
   4  15   3        3.91        0.79      6.49 o 
   5  15   3       12.30        4.74     10.56 o 
   6  15   3        2.96       18.11      8.49 o 
   7  15   3        5.97        7.76      9.17 o 
   8  15   3       16.08       25.89      9.73 o 
   0  16   3        8.17       -4.52      8.62 o 
   1  16   3       27.43       25.49      8.30 o 
   2  16   3        6.63        0.54      6.90 o 
   3  16   3        3.45       -5.98      8.06 o 
   4  16   3       13.19        8.87      7.50 o 
   5  16   3        0.81        5.50      9.80 o 
   6  16   3        1.45       13.83      8.52 o 
   7  16   3        2.57       -1.87      9.18 o 
   1  17   3       82.28       98.44      9.42 o 
   2  17   3       33.15       42.81     11.88 o 
   3  17   3        3.08       11.47      8.90 o 
   4  17   3        0.16       -0.73      8.82 o 
   5  17   3        0.00        6.76     12.90 o 
   6  17   3        0.03       11.62      9.48 o 
   0  18   3       80.52       93.12     14.13 o 
   1  18   3        1.33        3.77      9.92 o 
   2  18   3       30.86       28.13     10.62 o 
   3  18   3        0.14       -6.57      7.56 o 
   4  18   3       11.90       23.05     11.26 o 
   5  18   3        6.79       13.99     16.10 o 
   1  19   3        0.15       19.94      8.28 o 
   2  19   3       10.03       17.22      8.33 o 
   3  19   3        0.03        7.97     11.21 o 
   0   0   4    86776.71    77769.48   7760.70 o 
   1   0   4    42392.21    41631.38   1819.25 o 
   2   0   4     1869.38     1747.67     78.51 o 
   3   0   4      689.43      786.90     30.16 o 
   4   0   4     2362.17     2797.70    101.96 o 
   5   0   4     4166.27     4879.93    176.28 o 
   6   0   4      608.26      610.19     24.58 o 
   7   0   4     1780.16     1944.85     73.63 o 
   8   0   4      298.84      295.81     17.21 o 
   9   0   4       38.53       45.35      9.54 o 
  10   0   4      413.81      352.68     36.79 o 
  11   0   4        3.46      -12.19      8.13 o 
  12   0   4        0.96       14.06      9.85 o 
   1   1   4      330.75      286.11      9.01 o 
   2   1   4      290.98      329.76      9.51 o 
   3   1   4        2.68        4.22      1.46 o 
   4   1   4     3142.49     3529.66     93.48 o 
   5   1   4       29.97       20.54      2.75 o 
   6   1   4      284.12      274.39      9.76 o 
   7   1   4        0.13        2.27      3.53 o 
   8   1   4      103.29       97.40      6.97 o 
   9   1   4       48.23       51.89      8.18 o 
  10   1   4       62.76       76.60      8.20 o 
  11   1   4       94.59       95.91     10.48 o 
  12   1   4       42.90       31.25      7.39 o 
   0   2   4     5573.71     5397.46    249.38 o 
   1   2   4    17956.29    18211.38    504.80 o 
   2   2   4      275.86      298.61      8.80 o 
   3   2   4       14.10       14.38      2.21 o 
   4   2   4      721.44      965.24     27.07 o 
   5   2   4      201.85      216.87     10.06 o 
   6   2   4       14.83        9.95      2.79 o 
   7   2   4       27.43       29.96      4.00 o 
   8   2   4      227.19      233.58     11.92 o 
   9   2   4      174.89      153.59      9.14 o 
  10   2   4       23.21       16.14      9.55 o 
  11   2   4      178.08      172.76     12.17 o 
  12   2   4        3.84       18.17      7.20 o 
   1   3   4    15459.16    15140.36    415.89 o 
   2   3   4    10841.57    11408.93    316.96 o 
   3   3   4       80.29       76.77      3.53 o 
   4   3   4      191.53      186.67      6.47 o 
   5   3   4      588.70      637.58     18.95 o 
   6   3   4        3.02        3.35      3.09 o 
   7   3   4      364.39      354.64     14.03 o 
   8   3   4      118.46      124.27      9.10 o 
   9   3   4      104.19       89.77      7.56 o 
  10   3   4       61.20       47.95      7.49 o 
  11   3   4        4.56        2.44      6.46 o 
  12   3   4       50.07       53.61      7.97 o 
   0   4   4      466.33      448.65     17.62 o 
   1   4   4     4392.81     4300.10    120.07 o 
   2   4   4     4852.66     5083.50    135.97 o 
   3   4   4       48.02       45.60      2.84 o 
   4   4   4     1094.43     1163.22     32.47 o 
   5   4   4       30.84       37.46      3.76 o 
   6   4   4       82.25       94.43      5.41 o 
   7   4   4       21.04       21.30      4.38 o 
   8   4   4        7.98       20.57      5.43 o 
   9   4   4       78.85       88.86      7.38 o 
  10   4   4       43.11       18.25      6.41 o 
  11   4   4        3.62       11.28      7.15 o 
  12   4   4       15.36       17.04      6.88 o 
   1   5   4     2171.51     2011.89     56.71 o 
   2   5   4     1351.86     1228.88     32.39 o 
   3   5   4     1741.67     1887.28     49.21 o 
   4   5   4      943.32     1111.94     31.20 o 
   5   5   4       80.80       78.63      4.67 o 
   6   5   4       28.00       28.54      3.92 o 
   7   5   4        8.79        3.72      4.27 o 
   8   5   4       13.79        7.73      5.06 o 
   9   5   4       51.70       64.74      9.75 o 
  10   5   4       17.24       25.45      6.58 o 
  11   5   4        1.09       11.25      6.63 o 
  12   5   4        9.50       16.17      7.14 o 
   0   6   4      120.94      108.33     11.17 o 
   1   6   4     3148.06     3113.07     91.78 o 
   2   6   4      387.78      365.74     12.17 o 
   3   6   4     6622.83     6518.55    194.90 o 
   4   6   4     2806.24     3057.19     78.84 o 
   5   6   4      411.34      418.55     13.75 o 
   6   6   4       59.86       70.71      6.11 o 
   7   6   4        1.56        1.79      4.44 o 
   8   6   4      144.15      150.09     11.74 o 
   9   6   4        3.16       -0.65      5.72 o 
  10   6   4       56.78       56.96      8.61 o 
  11   6   4        0.95       -5.04      6.80 o 
  12   6   4        6.64       13.72      9.87 o 
   1   7   4       22.91       22.83      2.57 o 
   2   7   4      289.27      263.97     10.01 o 
   3   7   4       20.07       21.09      4.45 o 
   4   7   4     1026.80     1012.20     27.35 o 
   5   7   4      636.37      687.63     20.67 o 
   6   7   4       48.11       44.53      4.89 o 
   7   7   4      468.08      498.38     17.34 o 
   8   7   4      769.52      794.00     41.56 o 
   9   7   4       23.63       18.00      6.20 o 
  10   7   4       25.35       19.56      8.79 o 
  11   7   4        4.32        4.76      7.26 o 
  12   7   4        6.60       16.89      8.95 o 
   0   8   4       18.54       13.88      4.11 o 
   1   8   4      654.73      633.19     19.36 o 
   2   8   4      209.61      192.92      7.75 o 
   3   8   4      175.10      173.34      7.67 o 
   4   8   4      232.57      212.03      8.48 o 
   5   8   4      179.77      190.57      8.08 o 
   6   8   4       96.29       85.19      6.32 o 
   7   8   4      143.47      170.38      9.44 o 
   8   8   4      104.16      110.43     10.64 o 
   9   8   4        5.02        3.34      7.99 o 
  10   8   4       10.20        4.12      6.83 o 
  11   8   4       15.45       26.18      8.30 o 
   1   9   4      378.32      366.56     15.26 o 
   2   9   4       39.33       41.45      5.12 o 
   3   9   4        0.01        1.05      3.11 o 
   4   9   4      169.29      168.95      8.33 o 
   5   9   4      823.71      822.70     27.11 o 
   6   9   4      130.99      132.94      8.55 o 
   7   9   4       33.92       30.48      6.50 o 
   8   9   4        9.12        7.85      6.53 o 
   9   9   4        6.47       -2.46      6.43 o 
  10   9   4        5.84       17.19      7.05 o 
  11   9   4        0.00       -4.02      8.14 o 
   0  10   4        9.08        2.71      4.17 o 
   1  10   4       70.75       61.34      4.33 o 
   2  10   4      228.45      248.59     13.07 o 
   3  10   4       50.47       55.14      4.32 o 
   4  10   4      170.52      157.24      7.77 o 
   5  10   4      989.62      997.36     32.32 o 
   6  10   4      203.42      183.63     13.25 o 
   7  10   4        7.57        0.98      5.88 o 
   8  10   4       64.32       70.05     12.01 o 
   9  10   4        2.72       19.55      7.67 o 
  10  10   4       33.76       37.58      8.98 o 
  11  10   4        0.00        5.82      8.79 o 
   1  11   4      663.45      592.90     20.22 o 
   2  11   4      275.72      247.00     10.33 o 
   3  11   4       86.07       81.69      5.91 o 
   4  11   4        5.89        7.73      4.57 o 
   5  11   4       86.41       97.93      9.27 o 
   6  11   4        2.05        1.18      7.72 o 
   7  11   4       13.77       10.10      6.96 o 
   8  11   4       92.82       83.32      9.43 o 
   9  11   4       76.49       69.81      9.36 o 
  10  11   4       15.72       24.73      8.97 o 
   0  12   4      303.06      267.15     17.37 o 
   1  12   4      158.13      169.39      9.27 o 
   2  12   4       32.26       32.50      5.38 o 
   3  12   4       65.93       75.49      7.38 o 
   4  12   4       29.34       33.66      6.34 o 
   5  12   4        9.07        4.55      5.82 o 
   6  12   4       47.55       44.83      8.01 o 
   7  12   4       73.15       45.48      8.83 o 
   8  12   4       26.29       29.79      9.21 o 
   9  12   4       18.03       22.32      8.40 o 
  10  12   4        3.96      -14.76      9.84 o 
   1  13   4        0.10        6.68      4.97 o 
   2  13   4        4.97        0.57      4.88 o 
   3  13   4      386.23      430.70     19.03 o 
   4  13   4       26.66       28.66      7.46 o 
   5  13   4        0.94       -3.52      6.76 o 
   6  13   4        0.07        1.96      7.41 o 
   7  13   4       22.34        6.82      9.41 o 
   8  13   4        9.48       33.46      8.64 o 
   9  13   4        1.44       19.45      8.39 o 
   0  14   4        1.02       -8.31      7.13 o 
   1  14   4        0.02        7.16      5.22 o 
   2  14   4        0.25        6.92      5.94 o 
   3  14   4        0.75       25.93      7.56 o 
   4  14   4       62.03       76.80      9.13 o 
   5  14   4        0.07        0.73      7.10 o 
   6  14   4        8.65       16.43      7.90 o 
   7  14   4        4.71       11.29      8.68 o 
   8  14   4        9.28       10.38      9.57 o 
   9  14   4        9.09       -1.12      9.34 o 
   1  15   4       39.86       47.37      6.78 o 
   2  15   4        5.63       10.90      6.10 o 
   3  15   4       25.93       35.69      7.66 o 
   4  15   4        1.38        5.23      6.89 o 
   5  15   4       34.29       29.88      7.86 o 
   6  15   4       39.91       54.92      9.79 o 
   7  15   4        2.25       10.16      8.79 o 
   8  15   4        0.14        8.63      9.46 o 
   0  16   4       38.56       46.09      9.73 o 
   1  16   4       47.30       41.36      7.07 o 
   2  16   4       29.01       34.88      7.87 o 
   3  16   4       30.89       30.95      8.05 o 
   4  16   4        2.92       -3.78      6.90 o 
   5  16   4        0.04       -4.72      7.50 o 
   6  16   4       11.13       17.28      8.54 o 
   7  16   4        2.58        6.41      9.21 o 
   1  17   4        8.26       13.42      6.89 o 
   2  17   4       14.97       21.55      7.80 o 
   3  17   4        2.20        3.49      7.26 o 
   4  17   4        0.10       11.74      9.06 o 
   5  17   4        5.18       -4.12      7.99 o 
   6  17   4        0.01       -1.84      9.22 o 
   0  18   4        3.26       25.38     11.04 o 
   1  18   4        2.42        2.31      7.36 o 
   2  18   4        1.45        4.06      7.53 o 
   3  18   4        1.15       13.23      8.90 o 
   4  18   4        1.13       -6.72     13.47 o 
   5  18   4        0.64        0.86      8.45 o 
   1  19   4       21.67       30.60      8.51 o 
   2  19   4        0.01        5.68     11.13 o 
   3  19   4        1.43        2.84      9.03 o 
   1   1   5       57.37       63.45      4.09 o 
   2   1   5      285.70      316.67     10.04 o 
   3   1   5      508.96      492.11     13.32 o 
   4   1   5     1288.21     1470.91     40.13 o 
   5   1   5      385.63      390.26     11.75 o 
   6   1   5      367.80      372.57     12.40 o 
   7   1   5      453.70      450.73     14.74 o 
   8   1   5      223.00      209.61      9.56 o 
   9   1   5      327.72      346.10     15.85 o 
  10   1   5      255.35      256.15     13.60 o 
  11   1   5       15.80       10.00      6.70 o 
  12   1   5       46.68       46.00      8.66 o 
   0   2   5      736.85      663.80     24.86 o 
   1   2   5      615.31      509.23     13.76 o 
   2   2   5       53.79       69.34      3.24 o 
   3   2   5      146.70      163.19      5.46 o 
   4   2   5      333.27      341.00     11.09 o 
   5   2   5       45.21       51.70      4.24 o 
   6   2   5       29.76       27.73      3.06 o 
   7   2   5      432.87      434.47     13.78 o 
   8   2   5      261.98      224.58     10.00 o 
   9   2   5      579.00      570.56     20.85 o 
  10   2   5      158.46      154.26     10.65 o 
  11   2   5        2.28       -6.64      6.26 o 
  12   2   5       11.64       18.42      7.10 o 
   1   3   5        0.21       -3.09      2.06 o 
   2   3   5     2005.39     2173.13     56.26 o 
   3   3   5      189.99      179.41      6.66 o 
   4   3   5      150.68      147.24      5.85 o 
   5   3   5      992.72     1197.47     35.24 o 
   6   3   5       37.15       51.52      4.27 o 
   7   3   5       43.94       45.02      5.01 o 
   8   3   5      135.53      140.88      7.81 o 
   9   3   5      357.57      338.71     17.53 o 
  10   3   5        1.73        4.89      7.54 o 
  11   3   5       47.87       42.95      7.74 o 
  12   3   5       51.09       47.62      8.16 o 
   0   4   5      323.57      307.84     13.96 o 
   1   4   5      188.89      175.66      5.93 o 
   2   4   5     2556.23     2570.10     69.54 o 
   3   4   5      502.97      492.05     14.97 o 
   4   4   5       81.39       87.82      4.25 o 
   5   4   5      166.51      192.99      7.64 o 
   6   4   5        4.21        1.36      3.24 o 
   7   4   5        0.86       -1.55      3.90 o 
   8   4   5      104.14      102.38      9.56 o 
   9   4   5       12.54       -1.83      6.17 o 
  10   4   5        1.25       -7.77      6.44 o 
  11   4   5       16.57        0.97      6.72 o 
  12   4   5       45.37       29.24      7.35 o 
   1   5   5      298.98      260.41      9.36 o 
   2   5   5     1437.83     1397.75     38.67 o 
   3   5   5      645.37      618.15     17.39 o 
   4   5   5        0.11       -4.66      3.11 o 
   5   5   5       55.44       51.49      4.19 o 
   6   5   5      348.07      337.86     11.88 o 
   7   5   5      445.57      502.62     17.27 o 
   8   5   5        6.35        8.32      5.50 o 
   9   5   5        0.15       -7.96      5.54 o 
  10   5   5      101.15      114.58      9.02 o 
  11   5   5        0.23       -1.70      6.31 o 
  12   5   5       25.49        8.13      6.92 o 
   0   6   5      247.38      262.75     12.75 o 
   1   6   5      173.46      178.53      6.60 o 
   2   6   5      844.29      795.46     22.91 o 
   3   6   5     1361.78     1374.19     36.40 o 
   4   6   5       25.68       20.02      3.45 o 
   5   6   5       80.89       79.34      5.00 o 
   6   6   5      101.12       99.17      6.26 o 
   7   6   5       62.54       59.91      6.14 o 
   8   6   5      361.68      386.46     14.87 o 
   9   6   5      269.06      293.84     21.21 o 
  10   6   5        0.19        0.63      7.97 o 
  11   6   5        0.34      -13.22      8.82 o 
  12   6   5        4.09        2.20      6.86 o 
   1   7   5       59.63       66.81      5.45 o 
   2   7   5       48.02       44.69      3.46 o 
   3   7   5     2086.76     2061.48     56.07 o 
   4   7   5      943.22      938.67     25.71 o 
   5   7   5      310.87      272.62      9.63 o 
   6   7   5      279.90      276.74     11.20 o 
   7   7   5      313.84      320.89     12.99 o 
   8   7   5       65.96       80.40      7.34 o 
   9   7   5        4.98       -0.35      5.93 o 
  10   7   5       15.85       18.80      6.92 o 
  11   7   5        0.40       -0.29      6.75 o 
   0   8   5      110.23      117.22      6.78 o 
   1   8   5      569.17      540.05     20.88 o 
   2   8   5     1422.68     1410.07     38.32 o 
   3   8   5       80.81       73.66      4.22 o 
   4   8   5       63.60       68.13      5.45 o 
   5   8   5      544.41      512.75     17.04 o 
   6   8   5      187.00      160.80      8.16 o 
   7   8   5        3.72       -4.56      5.09 o 
   8   8   5       11.45        9.63      6.68 o 
   9   8   5       44.72       58.61      8.09 o 
  10   8   5       16.20        8.78      7.05 o 
  11   8   5       36.66       30.67      8.07 o 
   1   9   5      339.89      324.33     10.65 o 
   2   9   5        3.58       -0.59      3.01 o 
   3   9   5       89.60       99.08      5.43 o 
   4   9   5       46.09       49.96      4.69 o 
   5   9   5       23.53       20.46      6.10 o 
   6   9   5        2.95       -7.37      4.92 o 
   7   9   5      247.47      266.61     15.03 o 
   8   9   5       17.54       11.89      6.18 o 
   9   9   5        5.68       12.03      6.91 o 
  10   9   5        8.84       10.39      7.15 o 
  11   9   5        2.48      -12.39      8.26 o 
   0  10   5       86.41       75.24      6.68 o 
   1  10   5        7.12        1.38      2.95 o 
   2  10   5      249.14      257.44      9.92 o 
   3  10   5       58.55       45.46      4.48 o 
   4  10   5      115.92      121.89      6.82 o 
   5  10   5     1024.34      981.41     31.92 o 
   6  10   5      743.55      725.26     24.99 o 
   7  10   5        9.24        7.22      5.88 o 
   8  10   5      128.61      164.55     13.29 o 
   9  10   5       17.28       15.71      7.85 o 
  10  10   5        0.90        2.25      7.99 o 
   1  11   5      193.97      177.73      7.72 o 
   2  11   5        3.75       -1.88      3.29 o 
   3  11   5       71.31       66.92      6.90 o 
   4  11   5       40.32       46.96      6.70 o 
   5  11   5        3.57        2.83      6.30 o 
   6  11   5       40.09       41.88      7.90 o 
   7  11   5        8.18        4.73      6.60 o 
   8  11   5        0.08       21.58      7.39 o 
   9  11   5        0.02       12.75      9.68 o 
  10  11   5        4.05        4.39      9.50 o 
   0  12   5      166.15      158.97     12.90 o 
   1  12   5       85.19       90.14      6.92 o 
   2  12   5       19.55       15.32      5.12 o 
   3  12   5      219.25      219.73     12.54 o 
   4  12   5       84.36       97.42      9.38 o 
   5  12   5       24.13       29.98      6.80 o 
   6  12   5       90.17       85.25     10.80 o 
   7  12   5        5.90        3.63      7.87 o 
   8  12   5       34.86       53.77     13.53 o 
   9  12   5        0.15       -0.75      8.24 o 
  10  12   5       12.39        2.56     13.49 o 
   1  13   5      129.31      118.85      8.06 o 
   2  13   5        0.39       -4.25      4.94 o 
   3  13   5      107.40      118.90     12.00 o 
   4  13   5       53.47       70.89      8.41 o 
   5  13   5       21.01       14.21      7.43 o 
   6  13   5       28.84       15.47      8.02 o 
   7  13   5        3.94        9.07      7.26 o 
   8  13   5        8.72       12.16      8.45 o 
   9  13   5        3.15       15.53      9.56 o 
   0  14   5        2.31       -2.45      8.87 o 
   1  14   5       96.77       93.90      7.64 o 
   2  14   5       84.81       73.38      7.83 o 
   3  14   5      384.23      402.64     19.70 o 
   4  14   5      137.61      153.26     11.64 o 
   5  14   5        1.02        3.33      9.35 o 
   6  14   5        2.60        1.13      7.52 o 
   7  14   5        8.59       27.14      8.83 o 
   8  14   5       62.49       76.99     21.56 o 
   1  15   5        3.85        6.91      5.61 o 
   2  15   5       30.64       26.55      6.87 o 
   3  15   5        4.22        3.76      6.84 o 
   4  15   5        0.00       -1.40      6.75 o 
   5  15   5        7.69       13.72      7.65 o 
   6  15   5        8.78       18.42      8.40 o 
   7  15   5        1.24        9.15      8.69 o 
   8  15   5        8.53       14.56     11.12 o 
   0  16   5       10.49        9.42     11.45 o 
   1  16   5       75.93       83.48      8.15 o 
   2  16   5       32.84       38.45      7.50 o 
   3  16   5       15.96        5.42      8.65 o 
   4  16   5        5.45       13.81      7.36 o 
   5  16   5       23.92       32.44      9.16 o 
   6  16   5        3.79        9.68      8.37 o 
   7  16   5        0.51        7.97      8.90 o 
   1  17   5       43.21       51.80     10.73 o 
   2  17   5        0.01        9.92      7.42 o 
   3  17   5        0.57        0.94      7.17 o 
   4  17   5       74.66       96.31     10.51 o 
   5  17   5        1.95       -1.12     11.10 o 
   6  17   5        0.13        4.26      8.50 o 
   0  18   5       50.19       59.54     11.93 o 
   1  18   5       20.10       24.39      7.47 o 
   2  18   5        0.72       17.22      7.83 o 
   3  18   5        1.85        3.26      9.03 o 
   4  18   5        4.59        3.30     10.54 o 
   5  18   5        0.03       -8.20      9.62 o 
   1  19   5        5.13        2.56      7.62 o 
   2  19   5        0.07        5.02      7.62 o 
   3  19   5        0.16       24.03      8.66 o 
   0   0   6     1060.56      861.02     78.07 o 
   1   0   6     3289.55     2902.44    132.90 o 
   2   0   6     6293.65     7238.97    383.73 o 
   3   0   6     2277.23     3090.18    125.49 o 
   4   0   6       12.66       19.45      3.99 o 
   5   0   6      177.59      232.90     11.80 o 
   6   0   6        5.02        2.29      3.79 o 
   7   0   6       19.55       20.12      4.82 o 
   8   0   6       16.17       15.51      6.79 o 
   9   0   6      169.78      199.06     21.80 o 
  10   0   6      330.36      283.72     28.20 o 
  11   0   6       20.57        3.84      9.83 o 
  12   0   6        5.30       22.54     10.59 o 
   1   1   6       43.56       40.73      2.52 o 
   2   1   6      309.43      357.64     12.39 o 
   3   1   6      208.93      190.15      6.82 o 
   4   1   6       45.30       47.08      3.35 o 
   5   1   6      197.21      176.42      6.73 o 
   6   1   6       12.00        6.12      2.77 o 
   7   1   6        3.75        0.82      3.78 o 
   8   1   6      190.89      196.01      9.43 o 
   9   1   6     1060.14     1062.55     43.09 o 
  10   1   6      343.49      345.94     16.31 o 
  11   1   6      117.10       90.08      9.36 o 
  12   1   6       11.85        3.66      6.93 o 
   0   2   6      209.50      191.35      9.61 o 
   1   2   6     1467.35     1477.76     38.13 o 
   2   2   6       22.13       13.21      1.84 o 
   3   2   6     1030.17     1118.13     29.87 o 
   4   2   6       58.27       62.64      4.01 o 
   5   2   6        2.25        2.05      2.63 o 
   6   2   6      110.56      124.91      5.92 o 
   7   2   6      191.61      188.63      7.83 o 
   8   2   6       14.45       12.78      4.76 o 
   9   2   6      146.61      180.90     11.60 o 
  10   2   6       21.60       31.08      7.52 o 
  11   2   6       68.04       62.12      8.27 o 
  12   2   6        6.32       -4.04      6.84 o 
   1   3   6     1488.46     1469.09     38.25 o 
   2   3   6      254.15      234.49      7.42 o 
   3   3   6     3481.34     3853.34     99.09 o 
   4   3   6     1558.83     1624.45     45.10 o 
   5   3   6      675.92      791.22     23.24 o 
   6   3   6       65.57       73.72      4.87 o 
   7   3   6       34.82       31.75      4.41 o 
   8   3   6      421.33      458.06     17.69 o 
   9   3   6      324.09      292.56     14.81 o 
  10   3   6       48.90       49.00      9.92 o 
  11   3   6       67.53       69.02      8.62 o 
  12   3   6       25.31       15.20      7.26 o 
   0   4   6     1426.82     1318.70     58.00 o 
   1   4   6     1501.51     1446.72     39.67 o 
   2   4   6      786.36      838.83     22.71 o 
   3   4   6       43.55       45.03      3.37 o 
   4   4   6       13.61       13.05      3.30 o 
   5   4   6      802.35      949.91     26.07 o 
   6   4   6     1098.24     1188.90     33.83 o 
   7   4   6      536.82      510.22     17.41 o 
   8   4   6      254.39      251.89     11.24 o 
   9   4   6      303.80      284.54     14.66 o 
  10   4   6      106.60       88.58      8.24 o 
  11   4   6       14.48        6.28      6.91 o 
  12   4   6        2.78        0.89      6.71 o 
   1   5   6     2829.48     2687.57     71.79 o 
   2   5   6        0.93       -0.99      2.57 o 
   3   5   6       25.50       13.18      3.28 o 
   4   5   6      136.23      160.40      6.71 o 
   5   5   6      317.22      318.67     11.06 o 
   6   5   6      328.20      350.22     12.31 o 
   7   5   6      529.09      564.97     19.00 o 
   8   5   6      136.99      150.37     10.72 o 
   9   5   6       20.53       39.50      8.99 o 
  10   5   6       39.02       35.61      7.02 o 
  11   5   6        8.97       -5.13      9.96 o 
  12   5   6        3.24       -1.55      6.95 o 
   0   6   6       35.78       41.14      4.12 o 
   1   6   6      109.47      102.35      4.60 o 
   2   6   6     1417.63     1365.32     38.25 o 
   3   6   6        0.02        6.25      2.63 o 
   4   6   6        0.12       -4.21      3.09 o 
   5   6   6        0.80       -1.72      3.70 o 
   6   6   6      206.11      231.07      9.38 o 
   7   6   6     1224.21     1291.69     42.41 o 
   8   6   6       66.03       57.05      6.81 o 
   9   6   6       69.76       85.02      8.15 o 
  10   6   6       13.47       13.93      6.82 o 
  11   6   6       62.67       82.58      9.10 o 
  12   6   6        5.87       -2.12      8.42 o 
   1   7   6     1021.40      987.93     29.39 o 
   2   7   6        0.45       -2.67      2.37 o 
   3   7   6     1763.15     1772.39     46.57 o 
   4   7   6       49.29       56.53      4.08 o 
   5   7   6       59.80       50.74      4.72 o 
   6   7   6      510.13      502.31     17.19 o 
   7   7   6       16.75       22.16      5.72 o 
   8   7   6       35.81       43.21      6.61 o 
   9   7   6       50.60       22.92      6.50 o 
  10   7   6       68.76       79.11      9.12 o 
  11   7   6        0.31        5.43      6.78 o 
   0   8   6      682.55      667.92     29.13 o 
   1   8   6        0.85       -0.53      2.39 o 
   2   8   6      549.34      483.87     15.94 o 
   3   8   6      140.15      124.98      6.49 o 
   4   8   6       13.39       12.63      3.22 o 
   5   8   6      550.04      538.63     17.05 o 
   6   8   6       84.01       94.46      6.83 o 
   7   8   6      354.80      345.27     16.02 o 
   8   8   6       17.82       17.28      6.50 o 
   9   8   6       75.66       79.51     13.02 o 
  10   8   6        8.85       25.56      9.45 o 
  11   8   6        0.01        1.75      7.40 o 
   1   9   6        0.44        2.74      2.57 o 
   2   9   6       81.77       65.20      4.43 o 
   3   9   6      107.27       84.98      6.00 o 
   4   9   6        0.05       -3.05      2.93 o 
   5   9   6       16.49       13.04      4.73 o 
   6   9   6       57.27       52.22      6.70 o 
   7   9   6       25.65       20.85      6.58 o 
   8   9   6        7.47       -2.97      6.14 o 
   9   9   6        5.30       18.83      7.08 o 
  10   9   6        7.29        7.13      7.99 o 
  11   9   6        5.27        5.81      7.81 o 
   0  10   6       14.67       18.58      4.73 o 
   1  10   6        1.34       -1.45      3.53 o 
   2  10   6       45.97       34.33      4.64 o 
   3  10   6       66.42       63.87      5.66 o 
   4  10   6      481.89      457.68     16.86 o 
   5  10   6      347.07      337.37     14.53 o 
   6  10   6      435.71      457.75     18.32 o 
   7  10   6       25.45       34.35      6.63 o 
   8  10   6       32.75       34.69      7.10 o 
   9  10   6        1.22       -3.64      7.38 o 
  10  10   6       10.83       15.09      9.50 o 
   1  11   6       60.09       66.87      7.48 o 
   2  11   6      101.45      116.57      6.34 o 
   3  11   6       39.28       43.51      5.35 o 
   4  11   6      102.43      117.30      8.50 o 
   5  11   6      219.37      215.62     12.57 o 
   6  11   6        3.21        6.98      6.88 o 
   7  11   6        1.35        2.27      7.24 o 
   8  11   6       28.50       20.61      7.40 o 
   9  11   6        6.81       12.46      8.70 o 
  10  11   6        2.71        4.64      8.36 o 
   0  12   6       74.60       68.36      8.64 o 
   1  12   6        9.03       11.41      4.57 o 
   2  12   6      105.14       83.42      6.32 o 
   3  12   6        3.43        2.77      5.14 o 
   4  12   6      219.24      238.74     14.20 o 
   5  12   6       42.50       28.25      6.70 o 
   6  12   6       97.29      105.33      9.80 o 
   7  12   6       10.51       20.13      7.88 o 
   8  12   6        9.11       -0.11      7.24 o 
   9  12   6        6.63       24.87      9.34 o 
   1  13   6        1.37       -0.94      4.69 o 
   2  13   6      185.22      173.70      9.92 o 
   3  13   6      193.46      193.25     11.46 o 
   4  13   6       23.15       29.10      7.42 o 
   5  13   6        6.94        6.23      6.77 o 
   6  13   6       22.88       29.23      7.79 o 
   7  13   6       52.10       52.16      9.24 o 
   8  13   6        2.75        1.08      7.80 o 
   9  13   6        9.86       21.66     10.27 o 
   0  14   6      120.76      127.82     12.27 o 
   1  14   6        7.47        6.31      5.17 o 
   2  14   6        1.53        6.80      6.57 o 
   3  14   6        0.61        5.50      6.21 o 
   4  14   6        7.22       17.22      7.09 o 
   5  14   6       73.84       81.97     10.76 o 
   6  14   6       39.40       51.42      9.37 o 
   7  14   6        2.96        6.48      8.38 o 
   8  14   6        2.29        3.48      9.29 o 
   1  15   6        0.05       -4.50      5.50 o 
   2  15   6        0.19        9.30      6.43 o 
   3  15   6        0.11       -5.02      6.50 o 
   4  15   6        2.55        2.53      7.01 o 
   5  15   6       19.02       21.31      7.67 o 
   6  15   6        0.07       15.77      7.95 o 
   7  15   6        0.12       14.34     12.15 o 
   8  15   6        0.03       17.68      9.56 o 
   0  16   6       57.51       53.00     10.31 o 
   1  16   6       80.40       97.52      9.36 o 
   2  16   6       19.20       16.87      6.88 o 
   3  16   6        1.34        3.27      6.97 o 
   4  16   6       12.90       15.39      7.42 o 
   5  16   6       27.28       47.59     11.07 o 
   6  16   6        2.04       12.50      8.36 o 
   7  16   6        1.02        2.95     13.16 o 
   1  17   6        0.41       -0.55      6.62 o 
   2  17   6       16.50        7.95      7.23 o 
   3  17   6        0.05        2.37      7.28 o 
   4  17   6       29.88       45.82      8.79 o 
   5  17   6        0.82       -7.41      9.16 o 
   6  17   6        2.10        7.96      9.10 o 
   0  18   6       18.95       33.69     10.37 o 
   1  18   6        7.16       14.14      7.88 o 
   2  18   6        5.10        4.80      7.48 o 
   3  18   6       65.78       89.25     10.20 o 
   4  18   6        1.81       -2.17      8.20 o 
   1  19   6        7.69        6.36      7.92 o 
   2  19   6        0.26        9.87      8.02 o 
   1   1   7       51.68       48.49      2.70 o 
   2   1   7     3592.26     3895.26    104.38 o 
   3   1   7     5634.30     6295.21    167.31 o 
   4   1   7     1070.09     1293.19     36.10 o 
   5   1   7       46.10       47.64      3.49 o 
   6   1   7       13.72       13.26      3.03 o 
   7   1   7       61.71       53.65      4.87 o 
   8   1   7      548.12      559.19     19.27 o 
   9   1   7       37.05       34.80      7.30 o 
  10   1   7      206.32      222.61     13.11 o 
  11   1   7       14.76       11.01      7.09 o 
  12   1   7        0.08       -9.87      6.58 o 
   0   2   7      848.50      806.96     30.31 o 
   1   2   7      480.73      469.66     13.73 o 
   2   2   7      114.74      100.12      5.51 o 
   3   2   7     1578.52     1771.19     46.40 o 
   4   2   7      211.05      214.99      7.69 o 
   5   2   7     2593.76     2956.12     76.88 o 
   6   2   7       13.81       13.10      2.79 o 
   7   2   7        0.07        4.52      6.22 o 
   8   2   7        3.89        7.16      5.95 o 
   9   2   7      284.58      303.28     13.91 o 
  10   2   7      421.57      413.72     18.43 o 
  11   2   7       63.50       30.29      9.80 o 
  12   2   7       31.67       21.39      7.26 o 
   1   3   7      624.41      575.82     15.82 o 
   2   3   7      301.22      287.43      9.56 o 
   3   3   7        0.37       -2.11      2.30 o 
   4   3   7      553.57      593.77     17.09 o 
   5   3   7      317.09      337.90     10.55 o 
   6   3   7      124.07      128.47      6.92 o 
   7   3   7       73.93       80.85      5.61 o 
   8   3   7      206.80      203.04     10.13 o 
   9   3   7       25.37       34.24      7.01 o 
  10   3   7       46.47       58.46      7.93 o 
  11   3   7       41.24       41.60      7.76 o 
  12   3   7       10.75       14.60      7.50 o 
   0   4   7       14.15       14.58      3.75 o 
   1   4   7     2555.75     2414.07     62.34 o 
   2   4   7        4.68        2.92      2.71 o 
   3   4   7       16.53       11.71      2.75 o 
   4   4   7        5.73       -1.39      2.62 o 
   5   4   7      386.56      386.00     12.90 o 
   6   4   7      255.45      215.96      8.52 o 
   7   4   7        3.98        1.21      4.37 o 
   8   4   7        6.87        9.07      5.61 o 
   9   4   7      169.51      153.47     12.05 o 
  10   4   7       26.35       18.74      6.65 o 
  11   4   7        0.44        0.23      6.64 o 
  12   4   7       17.17       15.95      8.44 o 
   1   5   7     3130.55     3056.50     82.59 o 
   2   5   7        0.40       -2.02      2.22 o 
   3   5   7      142.26      135.16      5.55 o 
   4   5   7        3.64        9.94      3.33 o 
   5   5   7      204.21      190.03      8.57 o 
   6   5   7      107.09       96.04      5.91 o 
   7   5   7        0.04       -4.92      4.84 o 
   8   5   7      175.28      180.66      9.93 o 
   9   5   7      121.86       90.23      8.06 o 
  10   5   7       21.85       -1.66      6.57 o 
  11   5   7        1.43       -7.82      9.33 o 
  12   5   7        6.68       18.68      9.19 o 
   0   6   7    10962.86    11119.23    443.85 o 
   1   6   7       41.27       46.62      3.10 o 
   2   6   7      496.29      493.89     15.28 o 
   3   6   7      542.25      556.32     17.03 o 
   4   6   7      566.64      570.75     17.56 o 
   5   6   7        6.68        1.35      3.62 o 
   6   6   7        0.98        2.39      3.79 o 
   7   6   7       25.30       34.13      6.35 o 
   8   6   7       51.61       49.22      6.77 o 
   9   6   7       52.24       50.50      7.21 o 
  10   6   7       53.13       39.63      7.69 o 
  11   6   7        1.89       -0.90      9.11 o 
   1   7   7       75.66       91.68      4.57 o 
   2   7   7       31.00       30.53      3.31 o 
   3   7   7      231.60      184.22      7.51 o 
   4   7   7      634.15      589.76     17.25 o 
   5   7   7      130.16      119.47      6.29 o 
   6   7   7       83.02       72.75      5.84 o 
   7   7   7      434.41      422.56     15.98 o 
   8   7   7        2.77       -9.16      6.11 o 
   9   7   7       15.98       13.78      6.39 o 
  10   7   7       12.85        9.47      6.75 o 
  11   7   7        8.51        4.51      7.50 o 
   0   8   7       39.93       39.43      4.35 o 
   1   8   7      605.18      578.87     16.57 o 
   2   8   7       10.60       14.70      2.95 o 
   3   8   7      401.57      401.98     12.41 o 
   4   8   7      776.93      759.86     22.40 o 
   5   8   7        6.50        2.14      4.78 o 
   6   8   7      163.23      166.16      9.55 o 
   7   8   7       73.50       63.60      7.49 o 
   8   8   7       71.47       61.61      7.88 o 
   9   8   7       12.01       12.50      6.49 o 
  10   8   7       11.59       22.96      7.26 o 
  11   8   7       12.56        9.52      7.62 o 
   1   9   7      225.16      233.61      9.03 o 
   2   9   7     1208.22     1185.52     35.30 o 
   3   9   7      134.16      139.85      6.95 o 
   4   9   7        2.07        3.90      3.78 o 
   5   9   7        0.10       -0.78      4.45 o 
   6   9   7       87.68       85.85      9.70 o 
   7   9   7      100.11      118.17      9.75 o 
   8   9   7       47.41       63.14      7.80 o 
   9   9   7        7.31       13.98      6.84 o 
  10   9   7        0.24       12.92      8.82 o 
  11   9   7       16.70       26.03      8.34 o 
   0  10   7       30.03       31.77      5.32 o 
   1  10   7       13.22       10.21      3.67 o 
   2  10   7       12.84        9.50      3.45 o 
   3  10   7      201.50      199.46      9.37 o 
   4  10   7      634.35      619.85     28.77 o 
   5  10   7      911.99      951.82     36.65 o 
   6  10   7      521.14      568.55     20.69 o 
   7  10   7       89.45       78.60      7.79 o 
   8  10   7       23.73       36.89      7.11 o 
   9  10   7        1.04        0.97      6.74 o 
  10  10   7        1.84       -4.17      9.67 o 
   1  11   7        0.23        4.74      3.42 o 
   2  11   7        3.60       -0.40      2.98 o 
   3  11   7       86.47       82.21      6.31 o 
   4  11   7      421.31      406.24     15.73 o 
   5  11   7       12.52       21.39      6.96 o 
   6  11   7       34.11       30.23      7.59 o 
   7  11   7      105.07      112.20     10.55 o 
   8  11   7       37.56       46.46      8.86 o 
   9  11   7        0.15        1.18      8.43 o 
  10  11   7        3.33       18.38      9.71 o 
   0  12   7      225.79      225.82     15.70 o 
   1  12   7      110.57      101.19      6.70 o 
   2  12   7        0.01       -4.38      4.13 o 
   3  12   7        4.48        2.67      4.35 o 
   4  12   7      377.20      415.70     18.58 o 
   5  12   7       16.50        1.27      6.33 o 
   6  12   7       76.23       88.29      9.45 o 
   7  12   7       18.04       22.67      7.93 o 
   8  12   7        6.28        4.64      7.97 o 
   9  12   7        0.50       20.80      9.11 o 
   1  13   7       19.23       23.06      5.25 o 
   2  13   7        9.09       11.24      5.25 o 
   3  13   7       15.02       14.58      6.28 o 
   4  13   7      115.03      119.84     10.27 o 
   5  13   7        2.59       -3.79      6.07 o 
   6  13   7        8.38        8.10      7.16 o 
   7  13   7      101.01      113.14     10.98 o 
   8  13   7       13.01        7.62      9.76 o 
   9  13   7        0.02       14.38     10.94 o 
   0  14   7       68.00       76.18     10.14 o 
   1  14   7        0.00        0.49      4.97 o 
   2  14   7      239.34      251.36     13.51 o 
   3  14   7       66.17       66.32      7.87 o 
   4  14   7        4.30        7.64      6.70 o 
   5  14   7        5.91        1.38      6.95 o 
   6  14   7       14.73        4.84      7.93 o 
   7  14   7       50.04       53.11      9.54 o 
   8  14   7       13.72       29.40      9.03 o 
   1  15   7       29.87       28.22      6.73 o 
   2  15   7      158.13      144.57     10.47 o 
   3  15   7       43.16       42.05      7.78 o 
   4  15   7       61.21       64.05      8.56 o 
   5  15   7       12.60       20.50     12.08 o 
   6  15   7       20.22       34.08      8.86 o 
   7  15   7       60.87       83.67     11.08 o 
   0  16   7      125.73      163.53     23.89 o 
   1  16   7       18.81       22.81      6.94 o 
   2  16   7        1.62        2.79      6.57 o 
   3  16   7        2.34        6.33      7.00 o 
   4  16   7        1.84        9.13      7.35 o 
   5  16   7        0.51        5.36      8.02 o 
   6  16   7       36.08       40.81      9.14 o 
   1  17   7       17.33       29.81      7.34 o 
   2  17   7        1.37       -2.13     10.56 o 
   3  17   7       17.37       18.45      7.52 o 
   4  17   7        1.08        5.83      7.49 o 
   5  17   7        4.32        2.47      7.96 o 
   0  18   7      100.08      132.47     16.17 o 
   1  18   7        8.84        8.92      7.04 o 
   2  18   7        0.01        8.70      7.50 o 
   3  18   7       28.49       42.57      8.94 o 
   4  18   7        2.93       -7.15      7.64 o 
   1  19   7        0.15       10.92      7.53 o 
   0   0   8        0.36        6.40      5.26 o 
   1   0   8     3297.76     2872.14    115.82 o 
   2   0   8      111.94      120.90     10.93 o 
   3   0   8     1289.78     1380.05     63.53 o 
   4   0   8      649.70      739.09     40.08 o 
   5   0   8      101.94       96.51      8.27 o 
   6   0   8       52.76       42.66      5.61 o 
   7   0   8        0.07       -5.08      5.38 o 
   8   0   8      300.81      294.41     19.79 o 
   9   0   8     1435.62     1457.25     82.76 o 
  10   0   8      519.32      532.12     31.41 o 
  11   0   8        1.14       13.67     10.90 o 
  12   0   8        3.87        2.49     13.75 o 
   1   1   8      308.96      284.68      9.63 o 
   2   1   8      663.00      677.15     19.57 o 
   3   1   8      368.75      432.25     13.30 o 
   4   1   8     3432.49     4046.10    104.29 o 
   5   1   8      349.77      445.13     15.19 o 
   6   1   8       18.08       22.47      3.64 o 
   7   1   8       16.95       12.54      4.07 o 
   8   1   8        0.05        6.62      5.22 o 
   9   1   8        3.51        4.22      7.04 o 
  10   1   8        3.40        0.00      7.19 o 
  11   1   8       26.00       26.12      8.65 o 
  12   1   8        6.57        8.26     10.35 o 
   0   2   8     4343.80     4010.43    144.46 o 
   1   2   8      163.92      164.17      6.03 o 
   2   2   8      604.94      608.45     17.84 o 
   3   2   8       93.49      104.78      4.85 o 
   4   2   8     1997.98     2259.78     62.31 o 
   5   2   8        1.62        2.36      3.29 o 
   6   2   8       92.53       89.48      5.44 o 
   7   2   8      112.37      103.31      6.34 o 
   8   2   8       57.41       49.48      6.28 o 
   9   2   8      883.46      945.68     31.82 o 
  10   2   8       89.58      100.94      9.37 o 
  11   2   8       67.29       74.65     10.07 o 
  12   2   8       11.27       -2.52     13.16 o 
   1   3   8      650.63      612.27     16.76 o 
   2   3   8      197.26      188.82      7.22 o 
   3   3   8     1911.68     2291.36     62.84 o 
   4   3   8      149.97      182.21      7.07 o 
   5   3   8       40.40       36.40      3.75 o 
   6   3   8        0.00       -5.43      3.62 o 
   7   3   8      111.01      108.54      6.31 o 
   8   3   8      171.99      183.56      9.95 o 
   9   3   8       17.91       13.89      7.60 o 
  10   3   8      104.70      116.55     13.87 o 
  11   3   8       11.66        6.74     11.35 o 
  12   3   8       18.70        3.89      9.90 o 
   0   4   8      401.60      416.07     17.04 o 
   1   4   8       19.11       18.92      2.35 o 
   2   4   8     1546.62     1536.75     44.19 o 
   3   4   8       66.49       79.43      4.28 o 
   4   4   8      642.51      630.02     18.25 o 
   5   4   8       51.52       59.33      4.40 o 
   6   4   8        8.28        8.97      3.84 o 
   7   4   8      289.26      300.03     13.63 o 
   8   4   8      443.53      495.01     17.97 o 
   9   4   8       90.77       81.70      7.74 o 
  10   4   8        0.43       13.69      6.79 o 
  11   4   8       20.82       26.05      9.22 o 
  12   4   8        9.54       10.71      9.91 o 
   1   5   8       61.30       54.29      3.27 o 
   2   5   8      143.06      122.50      6.18 o 
   3   5   8      141.33      123.55      5.37 o 
   4   5   8      166.26      179.95      7.06 o 
   5   5   8      596.43      635.73     19.56 o 
   6   5   8      230.46      274.78     11.35 o 
   7   5   8      691.34      714.11     23.26 o 
   8   5   8      260.19      250.63     11.23 o 
   9   5   8        1.52       -0.12      6.85 o 
  10   5   8        0.00       -8.92      5.94 o 
  11   5   8       29.28       32.26      9.12 o 
   0   6   8       19.72       33.44      4.34 o 
   1   6   8       24.68       31.88      3.09 o 
   2   6   8      196.96      198.55      7.08 o 
   3   6   8      142.76      136.97      5.87 o 
   4   6   8      165.48      178.41      7.11 o 
   5   6   8       22.13       21.48      3.62 o 
   6   6   8       34.92       28.37      6.44 o 
   7   6   8      167.95      176.19      9.31 o 
   8   6   8        9.33        6.30      6.03 o 
   9   6   8      202.91      227.31     13.36 o 
  10   6   8       10.23       -0.41      7.42 o 
  11   6   8        3.05       -7.42      8.27 o 
   1   7   8        5.95        2.60      2.22 o 
   2   7   8      226.94      238.20      8.16 o 
   3   7   8     1327.17     1430.33     38.32 o 
   4   7   8       67.22       62.73      4.79 o 
   5   7   8       23.04       20.82      3.43 o 
   6   7   8      663.94      596.99     19.95 o 
   7   7   8      149.63      159.22      9.35 o 
   8   7   8        5.20        1.16      5.77 o 
   9   7   8       28.36       18.66      6.68 o 
  10   7   8        1.69      -10.21      6.81 o 
  11   7   8       44.62       76.68     10.66 o 
   0   8   8      195.95      189.07      9.53 o 
   1   8   8       23.33       20.92      2.79 o 
   2   8   8       57.38       61.86      4.87 o 
   3   8   8      209.08      219.04      8.52 o 
   4   8   8       47.85       39.94      4.66 o 
   5   8   8      435.63      461.63     16.24 o 
   6   8   8      556.12      615.16     21.89 o 
   7   8   8        1.98       -8.71      5.81 o 
   8   8   8      104.76       92.81      8.59 o 
   9   8   8       55.23       31.28      7.49 o 
  10   8   8        0.36       -7.47      8.20 o 
  11   8   8       13.66       25.67      9.46 o 
   1   9   8      150.53      136.02      6.41 o 
   2   9   8      547.20      516.98     16.13 o 
   3   9   8        0.85       -2.97      3.35 o 
   4   9   8        0.06        4.13      4.04 o 
   5   9   8      150.90      164.48      8.74 o 
   6   9   8       24.30       18.83      6.30 o 
   7   9   8        4.04        8.47      6.08 o 
   8   9   8        7.12        2.17      7.52 o 
   9   9   8        3.26        8.99      6.74 o 
  10   9   8        0.09       -8.09      7.96 o 
   0  10   8       63.10       43.37      6.91 o 
   1  10   8       69.31       62.00      4.94 o 
   2  10   8      316.60      301.51     11.99 o 
   3  10   8      200.92      177.36      9.36 o 
   4  10   8      214.39      197.69      9.57 o 
   5  10   8      534.06      529.17     23.05 o 
   6  10   8       24.30       29.88      6.48 o 
   7  10   8        5.59        8.49      6.33 o 
   8  10   8        3.29        9.56      6.59 o 
   9  10   8       11.93       11.03      7.22 o 
  10  10   8        0.51        7.15      9.60 o 
   1  11   8        1.43        0.70      3.20 o 
   2  11   8       32.88       31.68      4.40 o 
   3  11   8       33.89       33.75      4.93 o 
   4  11   8      122.71      117.66      7.88 o 
   5  11   8      132.73      172.28     12.54 o 
   6  11   8        1.52       -5.44      6.86 o 
   7  11   8      120.85      125.44     10.75 o 
   8  11   8       25.78       22.97      8.56 o 
   9  11   8       15.98       24.77      9.02 o 
  10  11   8        1.66        5.29     11.10 o 
   0  12   8       20.67       22.46      6.24 o 
   1  12   8       65.99       64.96      5.74 o 
   2  12   8        3.77        6.29      3.97 o 
   3  12   8       90.09       89.89     10.07 o 
   4  12   8        4.70        7.91      6.12 o 
   5  12   8        2.06        2.30      6.59 o 
   6  12   8      246.96      221.73     13.42 o 
   7  12   8      236.66      239.65     16.95 o 
   8  12   8        6.56       10.33      8.06 o 
   9  12   8        0.52        0.71      9.73 o 
   1  13   8       42.31       35.54      5.56 o 
   2  13   8       16.12       15.11      5.73 o 
   3  13   8      141.35      151.31     12.94 o 
   4  13   8       34.63       46.13      7.22 o 
   5  13   8       56.96       56.64      7.73 o 
   6  13   8        0.28        5.86      7.05 o 
   7  13   8      110.67      125.08     11.42 o 
   8  13   8        0.56       16.02      8.31 o 
   9  13   8        1.93      -17.25     12.13 o 
   0  14   8        0.40       -1.79      9.46 o 
   1  14   8        0.66        4.04      5.20 o 
   2  14   8       21.60       27.45      6.64 o 
   3  14   8       41.47       39.13      7.01 o 
   4  14   8        9.52        8.47      7.07 o 
   5  14   8       23.29       21.21      7.61 o 
   6  14   8       65.65       84.59     10.42 o 
   7  14   8        3.81       16.45      8.79 o 
   8  14   8       24.61       53.01     12.29 o 
   1  15   8       16.33        8.95      5.86 o 
   2  15   8       12.52       15.83      6.53 o 
   3  15   8        7.82        1.14      6.39 o 
   4  15   8       59.07       60.15      8.45 o 
   5  15   8        2.50        2.34      7.33 o 
   6  15   8       17.08       23.09      8.70 o 
   7  15   8       18.34       35.84      9.26 o 
   0  16   8        0.97       -1.55      7.96 o 
   1  16   8        1.07        7.31      6.42 o 
   2  16   8        9.72       11.76      6.37 o 
   3  16   8        8.79       17.32      7.15 o 
   4  16   8        0.49       10.63      7.03 o 
   5  16   8        0.04       11.85      7.86 o 
   6  16   8       26.74       26.67      8.99 o 
   1  17   8       15.86       16.71      6.98 o 
   2  17   8        2.62        9.65      7.89 o 
   3  17   8        5.18        1.21      7.20 o 
   4  17   8        0.03       -7.99      8.78 o 
   5  17   8        3.97       -3.48      7.63 o 
   0  18   8        1.02       11.64     11.13 o 
   1  18   8        1.09       -2.28      6.78 o 
   2  18   8        5.58        5.59      7.55 o 
   3  18   8        0.79       -2.38      8.61 o 
   1   1   9        0.55        2.76      2.74 o 
   2   1   9      159.32      157.01      6.08 o 
   3   1   9     2108.44     2350.80     64.26 o 
   4   1   9      953.00     1089.90     29.82 o 
   5   1   9       91.24       88.16      6.10 o 
   6   1   9        6.01        0.48      3.48 o 
   7   1   9       52.73       57.09      5.47 o 
   8   1   9        9.76       -7.70      5.13 o 
   9   1   9        1.37       -0.07      6.52 o 
  10   1   9        1.05      -13.62      9.08 o 
  11   1   9        0.10       -7.05      9.25 o 
  12   1   9        6.01        6.96     10.02 o 
   0   2   9     1010.80     1107.21     41.34 o 
   1   2   9     2992.81     2730.54     73.87 o 
   2   2   9     1420.64     1526.12     42.33 o 
   3   2   9      576.89      632.33     22.49 o 
   4   2   9     1483.73     1632.65     43.43 o 
   5   2   9      193.83      201.66      8.33 o 
   6   2   9        4.83        4.64      4.60 o 
   7   2   9        7.39        7.53      4.97 o 
   8   2   9      151.67      180.36      9.42 o 
   9   2   9       88.20       84.63      9.22 o 
  10   2   9       34.30       36.34     10.54 o 
  11   2   9        6.27       11.48      9.67 o 
  12   2   9        1.02       -2.31      9.95 o 
   1   3   9        0.07        0.60      2.21 o 
   2   3   9     5851.41     6413.92    171.88 o 
   3   3   9       79.30       82.39      5.63 o 
   4   3   9      202.32      181.11      6.99 o 
   5   3   9      274.32      313.03     10.56 o 
   6   3   9      394.81      431.07     14.54 o 
   7   3   9      182.03      183.89      9.09 o 
   8   3   9        0.05        8.59      5.25 o 
   9   3   9       39.47       29.18      7.82 o 
  10   3   9       31.05       56.27      9.69 o 
  11   3   9        0.47       -5.79      9.14 o 
  12   3   9        5.03        8.56      9.92 o 
   0   4   9       23.95       26.06      3.56 o 
   1   4   9      178.65      182.63      6.36 o 
   2   4   9      961.44      917.41     25.72 o 
   3   4   9       84.51       93.83      4.63 o 
   4   4   9      212.26      217.32      7.94 o 
   5   4   9       78.78       88.17      5.27 o 
   6   4   9        6.80       11.63      4.36 o 
   7   4   9       25.48       18.18      6.18 o 
   8   4   9       47.22       65.68      7.60 o 
   9   4   9      141.82      149.01     11.44 o 
  10   4   9       46.27       65.27     10.82 o 
  11   4   9        0.10       10.21      9.25 o 
   1   5   9      287.53      268.91      8.56 o 
   2   5   9       43.79       40.52      3.47 o 
   3   5   9      738.08      732.61     20.57 o 
   4   5   9       41.30       51.15      4.03 o 
   5   5   9       13.29        4.55      3.69 o 
   6   5   9       32.34       32.96      5.19 o 
   7   5   9        0.07        4.79      6.65 o 
   8   5   9      586.69      648.02     31.51 o 
   9   5   9        1.44        8.03      7.28 o 
  10   5   9       14.64       12.26     11.34 o 
  11   5   9        0.05       -2.30     10.28 o 
   0   6   9     5856.92     6127.21    221.78 o 
   1   6   9     1076.91     1072.96     28.83 o 
   2   6   9      206.29      223.61      8.42 o 
   3   6   9      285.23      282.79      9.48 o 
   4   6   9      168.36      153.87      6.58 o 
   5   6   9       43.98       49.33      4.80 o 
   6   6   9      236.31      228.52      9.88 o 
   7   6   9      167.49      170.04     11.12 o 
   8   6   9        1.30       -9.44      6.29 o 
   9   6   9       15.14       26.25      7.67 o 
  10   6   9        3.48        1.79      7.42 o 
  11   6   9       14.19        8.34     11.33 o 
   1   7   9        2.90        5.06      2.21 o 
   2   7   9        5.80        1.82      2.49 o 
   3   7   9        0.05        1.11      3.04 o 
   4   7   9      215.98      232.95      9.03 o 
   5   7   9       95.86       77.06      5.54 o 
   6   7   9       92.40       80.72      7.70 o 
   7   7   9      457.06      470.40     17.22 o 
   8   7   9      144.24      166.08     11.40 o 
   9   7   9       18.33       20.14      7.93 o 
  10   7   9        2.66       -6.28      8.35 o 
  11   7   9        8.74        0.99     11.02 o 
   0   8   9      278.82      251.35     17.01 o 
   1   8   9      456.79      409.94     12.46 o 
   2   8   9      100.65      102.60      5.02 o 
   3   8   9      130.51      142.96      6.65 o 
   4   8   9      189.84      177.42      8.40 o 
   5   8   9      177.18      166.66      9.52 o 
   6   8   9      325.88      304.18     15.07 o 
   7   8   9        2.90       -6.68      6.09 o 
   8   8   9       14.40       22.23      7.01 o 
   9   8   9       24.02       22.69      8.30 o 
  10   8   9       25.36       32.62     11.51 o 
  11   8   9        0.03       14.49     10.06 o 
   1   9   9        0.46       -3.40      3.16 o 
   2   9   9       66.55       69.19      5.23 o 
   3   9   9       94.60       62.72      5.45 o 
   4   9   9       80.45       64.13      6.22 o 
   5   9   9       35.00       42.32      6.52 o 
   6   9   9      355.98      381.08     22.60 o 
   7   9   9       24.36       11.22      6.41 o 
   8   9   9       60.32       65.31      9.05 o 
   9   9   9        8.56       -1.59      7.46 o 
  10   9   9        1.77        2.33      8.29 o 
   0  10   9       56.36       52.34      6.61 o 
   1  10   9        7.07        6.44      3.52 o 
   2  10   9      223.31      225.78      9.25 o 
   3  10   9       40.01       32.08      4.91 o 
   4  10   9       11.38       12.88      5.04 o 
   5  10   9      214.40      219.78     11.75 o 
   6  10   9       73.29       85.60     14.87 o 
   7  10   9      148.28      158.09      9.94 o 
   8  10   9        0.03       -1.39      7.40 o 
   9  10   9        3.24       10.81      7.84 o 
  10  10   9        0.38       10.18      8.10 o 
   1  11   9       36.45       33.64      4.72 o 
   2  11   9        1.94        1.00      3.30 o 
   3  11   9       24.07       11.07      4.53 o 
   4  11   9       79.19       85.39      7.21 o 
   5  11   9       96.81      101.55      8.43 o 
   6  11   9        0.30       -8.58      5.72 o 
   7  11   9        7.33       -9.47      9.41 o 
   8  11   9        1.01        4.29      9.42 o 
   9  11   9        1.41       11.63      9.71 o 
   0  12   9        8.63       14.95      5.73 o 
   1  12   9       48.12       51.20      5.44 o 
   2  12   9       15.25       11.80      4.58 o 
   3  12   9      115.99      120.74      8.46 o 
   4  12   9      117.90       85.78      7.99 o 
   5  12   9      115.46      125.01     12.56 o 
   6  12   9       91.55       97.86      9.57 o 
   7  12   9        7.39       26.82      9.56 o 
   8  12   9       14.02       13.23      9.77 o 
   9  12   9        0.37      -14.07      9.38 o 
   1  13   9       12.17       12.97      5.18 o 
   2  13   9        2.38        5.77      5.42 o 
   3  13   9       38.35       34.90      6.29 o 
   4  13   9       13.43        5.80      6.26 o 
   5  13   9        0.67        2.06      6.56 o 
   6  13   9      167.27      166.96     11.96 o 
   7  13   9       36.89       28.41     13.19 o 
   8  13   9       70.37       79.59     12.02 o 
   0  14   9      133.24      142.28     13.05 o 
   1  14   9        2.49       -4.62      5.08 o 
   2  14   9      112.16      137.02      9.89 o 
   3  14   9       71.88       72.90      9.68 o 
   4  14   9        8.54        2.13      8.58 o 
   5  14   9        1.56        2.61      7.34 o 
   6  14   9        0.02        9.28      8.12 o 
   7  14   9       40.58       52.08     11.80 o 
   8  14   9       33.23       47.07     12.36 o 
   1  15   9        3.32        2.09      5.84 o 
   2  15   9       44.72       45.99      7.40 o 
   3  15   9        2.53       12.57      6.78 o 
   4  15   9       17.35       21.23      7.45 o 
   5  15   9       13.78       13.67      7.51 o 
   6  15   9        0.89        3.52      9.97 o 
   7  15   9        9.41       29.48     11.47 o 
   0  16   9       13.19        7.81      8.08 o 
   1  16   9       80.57       92.49      8.87 o 
   2  16   9        0.10        3.62      6.31 o 
   3  16   9        0.10       -9.86      6.57 o 
   4  16   9        8.19        3.42      7.49 o 
   5  16   9        0.05       11.10      7.64 o 
   6  16   9        9.09       30.54     10.62 o 
   1  17   9        1.61        2.96      6.84 o 
   2  17   9        0.93        2.61      6.93 o 
   3  17   9        6.34       10.56      7.24 o 
   4  17   9       23.87       19.77      8.24 o 
   5  17   9        4.31        2.50     10.84 o 
   0  18   9       12.58       11.48     10.41 o 
   1  18   9        6.94        8.36      6.88 o 
   2  18   9       28.79       30.50      8.45 o 
   3  18   9        0.56       -3.20      9.06 o 
   0   0  10     1563.42     1386.44     93.14 o 
   1   0  10        3.17        0.58      3.85 o 
   2   0  10        2.39       -1.80      6.07 o 
   3   0  10     1350.25     1391.83     57.90 o 
   4   0  10        1.03       -5.84      3.89 o 
   5   0  10        0.11       -2.37      7.31 o 
   6   0  10       15.27       16.63      5.79 o 
   7   0  10       35.72       30.84      7.57 o 
   8   0  10        0.12      -14.04     10.84 o 
   9   0  10        1.59       -7.17     12.28 o 
  10   0  10      520.49      589.69     72.57 o 
  11   0  10      105.95      138.22     42.63 o 
   1   1  10      300.04      288.23     10.19 o 
   2   1  10     5232.61     5227.41    148.43 o 
   3   1  10        0.24       -3.49      2.54 o 
   4   1  10      319.63      342.68     11.49 o 
   5   1  10       57.74       55.81      4.20 o 
   6   1  10      307.91      299.78     11.31 o 
   7   1  10       75.79       85.40      7.00 o 
   8   1  10       77.39       73.63      9.20 o 
   9   1  10       20.00       25.90      9.63 o 
  10   1  10       14.43        2.72     11.38 o 
  11   1  10        5.80       -3.69     10.92 o 
   0   2  10     1569.19     1333.14     49.65 o 
   1   2  10      142.33      105.06      5.12 o 
   2   2  10     1121.36     1181.21     33.22 o 
   3   2  10      104.18      100.03      6.29 o 
   4   2  10      466.02      553.57     16.25 o 
   5   2  10        2.86        7.81      3.26 o 
   6   2  10      358.76      340.03     11.86 o 
   7   2  10       14.02        7.45      4.83 o 
   8   2  10       48.70       55.93      9.19 o 
   9   2  10        0.08       18.17     11.28 o 
  10   2  10      101.03      129.20     14.36 o 
  11   2  10        0.87        3.67     11.31 o 
   1   3  10      380.97      281.28      9.88 o 
   2   3  10     2944.36     2992.04     81.30 o 
   3   3  10        4.00       -0.19      2.15 o 
   4   3  10       16.93       28.49      3.61 o 
   5   3  10      382.14      366.86     13.14 o 
   6   3  10       22.28       22.28      5.47 o 
   7   3  10      128.07      136.23      8.56 o 
   8   3  10     1361.13     1559.78     73.14 o 
   9   3  10       57.37       81.21     11.02 o 
  10   3  10       91.92      127.65     15.41 o 
  11   3  10       26.30       15.58     14.69 o 
   0   4  10       93.22       96.53      6.06 o 
   1   4  10       48.91       51.92      3.26 o 
   2   4  10      289.39      280.84      9.76 o 
   3   4  10        0.70        3.77      3.22 o 
   4   4  10      278.63      344.78     11.11 o 
   5   4  10       10.80        4.99      3.41 o 
   6   4  10       33.89       39.18      5.06 o 
   7   4  10        2.28        4.59      7.47 o 
   8   4  10     1695.07     1885.59     62.80 o 
   9   4  10       55.31       55.18     10.48 o 
  10   4  10       44.40       67.89     11.10 o 
  11   4  10        0.00      -10.91     10.76 o 
   1   5  10       28.11       29.29      2.96 o 
   2   5  10      432.06      399.83     12.07 o 
   3   5  10      160.37      153.51      6.28 o 
   4   5  10      260.33      253.11      9.03 o 
   5   5  10        3.62        6.56      3.98 o 
   6   5  10        4.76        0.13      4.60 o 
   7   5  10       95.85      109.64      8.65 o 
   8   5  10      249.89      329.01     15.88 o 
   9   5  10       27.12       36.30      9.20 o 
  10   5  10       20.03       36.00      9.94 o 
  11   5  10        1.10       -1.23     13.74 o 
   0   6  10        0.86        6.58      4.23 o 
   1   6  10      192.90      196.77      8.54 o 
   2   6  10      275.40      232.96      8.95 o 
   3   6  10      115.94      106.48      5.24 o 
   4   6  10       41.83       44.26      4.08 o 
   5   6  10       15.79       13.58      4.04 o 
   6   6  10     2094.75     2157.05     59.60 o 
   7   6  10      189.61      232.37     12.44 o 
   8   6  10       42.91       53.43      8.18 o 
   9   6  10        1.66       -0.66      7.33 o 
  10   6  10       16.93        8.21      9.16 o 
  11   6  10        0.71        7.38     10.17 o 
   1   7  10       12.17        8.24      2.53 o 
   2   7  10      142.25      131.74      6.28 o 
   3   7  10       27.86       29.33      4.02 o 
   4   7  10      218.66      213.03      8.74 o 
   5   7  10       65.13       65.28      5.49 o 
   6   7  10      897.39      884.68     27.20 o 
   7   7  10       63.06       72.84      8.07 o 
   8   7  10      221.01      206.13     13.09 o 
   9   7  10        0.51      -12.22      9.30 o 
  10   7  10       14.15        6.10      9.71 o 
  11   7  10        4.97       -0.04      9.72 o 
   0   8  10      349.30      333.16     15.09 o 
   1   8  10        0.02       -0.53      2.37 o 
   2   8  10        0.70        0.56      3.47 o 
   3   8  10       22.06       23.02      4.64 o 
   4   8  10      339.89      339.62     12.84 o 
   5   8  10       70.64       62.63      6.43 o 
   6   8  10     1002.94     1034.43     36.61 o 
   7   8  10        0.08       -8.93      7.04 o 
   8   8  10        0.35        5.31      7.72 o 
   9   8  10        3.43       -8.03      8.07 o 
  10   8  10        6.79       -8.68     10.30 o 
   1   9  10       28.57       28.65      3.82 o 
   2   9  10      265.81      255.73     10.77 o 
   3   9  10       26.78       33.09      4.35 o 
   4   9  10       42.02       34.75      5.19 o 
   5   9  10      143.16      130.37      8.18 o 
   6   9  10        6.12       13.69      7.24 o 
   7   9  10       67.23       56.85      8.80 o 
   8   9  10        0.90       -0.13      7.55 o 
   9   9  10        1.93       -1.81      9.30 o 
  10   9  10        8.03        4.14      9.07 o 
   0  10  10       37.09       48.27      6.52 o 
   1  10  10        1.58       -2.93      2.72 o 
   2  10  10        5.32        6.07      2.93 o 
   3  10  10       72.07       68.93      6.58 o 
   4  10  10      213.10      179.66     10.56 o 
   5  10  10        0.54       -1.28      4.43 o 
   6  10  10       13.51       16.21      7.29 o 
   7  10  10        5.40       -4.47      7.10 o 
   8  10  10       20.95       32.40      7.94 o 
   9  10  10        0.34        2.83      8.60 o 
  10  10  10        2.08       -2.63     11.64 o 
   1  11  10       15.09       13.61      4.25 o 
   2  11  10       53.39       51.79      5.04 o 
   3  11  10      140.06      163.29      9.72 o 
   4  11  10      847.23      844.39     30.66 o 
   5  11  10       33.40       39.20      6.68 o 
   6  11  10       43.51       38.20      8.10 o 
   7  11  10        0.33       -9.38      7.86 o 
   8  11  10        3.23       11.41      9.65 o 
   9  11  10        1.13      -10.17     15.19 o 
   0  12  10       16.30       15.24      5.32 o 
   1  12  10       61.08       63.73      5.97 o 
   2  12  10       14.14        8.38      3.75 o 
   3  12  10        0.03        0.55      6.45 o 
   4  12  10       23.76       26.92      6.81 o 
   5  12  10       17.18       14.35      7.90 o 
   6  12  10        6.19       15.62      8.84 o 
   7  12  10        5.16       17.69      9.28 o 
   8  12  10        2.11       15.12      9.59 o 
   9  12  10        0.45       -3.81     10.89 o 
   1  13  10       24.54       20.16      5.41 o 
   2  13  10      164.42      159.77      9.52 o 
   3  13  10        0.09       -4.13      5.58 o 
   4  13  10       55.50       70.56      8.09 o 
   5  13  10        1.79      -11.05      7.37 o 
   6  13  10        1.34        6.73      8.75 o 
   7  13  10        1.64       -2.37      9.09 o 
   8  13  10       11.10       31.46     10.49 o 
   0  14  10       38.66       25.82      8.28 o 
   1  14  10       38.38       32.09      6.74 o 
   2  14  10        5.03        8.37      6.03 o 
   3  14  10        8.52       14.47      6.47 o 
   4  14  10        7.69       -3.86      6.66 o 
   5  14  10        6.57        5.04      8.98 o 
   6  14  10       51.04       63.63     11.35 o 
   7  14  10        1.35       20.27     10.27 o 
   1  15  10       17.05       20.25      6.54 o 
   2  15  10        0.06        1.27      6.01 o 
   3  15  10        1.27        3.95      6.55 o 
   4  15  10        7.65       -5.71      8.56 o 
   5  15  10        3.46        4.25     11.09 o 
   6  15  10       29.04       26.34     10.59 o 
   0  16  10        9.30       10.83      8.44 o 
   1  16  10        8.00       19.64      6.54 o 
   2  16  10       25.59       23.20      6.88 o 
   3  16  10        0.11        3.34      6.94 o 
   4  16  10        0.97        6.53      8.49 o 
   5  16  10        0.56       14.18      9.12 o 
   1  17  10        8.07        0.69      6.71 o 
   2  17  10        9.98        7.79      6.77 o 
   3  17  10        0.01        4.45      8.37 o 
   4  17  10        6.27       25.01      9.48 o 
   0  18  10        0.51       -0.34      9.67 o 
   1  18  10        0.57       -2.34      6.56 o 
   2  18  10       24.28       28.43      8.22 o 
   1   1  11       87.45       72.65      4.49 o 
   2   1  11      110.65      108.33      5.74 o 
   3   1  11      792.58      809.99     23.73 o 
   4   1  11     1099.86     1207.65     36.21 o 
   5   1  11       16.12       22.19      4.53 o 
   6   1  11      213.96      222.24     11.03 o 
   7   1  11       81.81       83.28      7.90 o 
   8   1  11        3.85        4.07      7.94 o 
   9   1  11       22.69       16.89     14.24 o 
  10   1  11        0.24       17.04     10.90 o 
  11   1  11       19.79        9.57     13.48 o 
   0   2  11     3296.84     3439.31    139.25 o 
   1   2  11      673.56      570.17     17.05 o 
   2   2  11     2010.05     1893.91     51.87 o 
   3   2  11       51.25       55.15      4.31 o 
   4   2  11      147.20      174.46      7.92 o 
   5   2  11      831.95      796.59     25.60 o 
   6   2  11      345.35      332.31     16.77 o 
   7   2  11        7.63        1.12      5.11 o 
   8   2  11       72.44       70.23      9.45 o 
   9   2  11      143.22      162.80     13.81 o 
  10   2  11       53.03       61.62     12.91 o 
  11   2  11        4.15        8.53     11.53 o 
   1   3  11       33.94       31.25      3.13 o 
   2   3  11     1431.03     1406.61     39.37 o 
   3   3  11       62.02       49.22      4.79 o 
   4   3  11       21.41       13.80      3.64 o 
   5   3  11       16.74       22.66      4.42 o 
   6   3  11       99.05       89.69      8.92 o 
   7   3  11      143.59      155.39      9.91 o 
   8   3  11       25.60       14.83     10.53 o 
   9   3  11        8.09        9.20      9.12 o 
  10   3  11        1.83       10.17      9.64 o 
  11   3  11       10.12       13.70     10.94 o 
   0   4  11        0.71        2.61      4.01 o 
   1   4  11       72.90       77.42      4.03 o 
   2   4  11      535.19      530.37     16.42 o 
   3   4  11      174.17      177.27      6.97 o 
   4   4  11       77.48       89.10      5.33 o 
   5   4  11       55.94       68.78      5.84 o 
   6   4  11      127.20      163.40     16.01 o 
   7   4  11       65.53       62.67      9.94 o 
   8   4  11       71.59       77.47     10.28 o 
   9   4  11        0.60       -5.53      8.66 o 
  10   4  11       46.89       63.91     10.85 o 
  11   4  11        1.71        9.52     10.67 o 
   1   5  11      143.12      134.43      5.46 o 
   2   5  11       18.74       16.78      2.81 o 
   3   5  11      486.55      485.46     16.38 o 
   4   5  11        2.50        0.61      3.58 o 
   5   5  11        8.52        5.94      4.77 o 
   6   5  11      104.25      105.03      9.55 o 
   7   5  11        5.51       -2.69      7.64 o 
   8   5  11       95.33      124.74     10.98 o 
   9   5  11        5.60        4.75      8.37 o 
  10   5  11       21.83       23.59     11.30 o 
  11   5  11        4.30       12.24     11.53 o 
   0   6  11     1077.74      995.86     38.49 o 
   1   6  11        6.57        6.79      2.66 o 
   2   6  11       53.27       53.68      3.89 o 
   3   6  11        9.41        7.58      3.05 o 
   4   6  11        1.82        6.22      3.82 o 
   5   6  11        6.88        5.77      4.75 o 
   6   6  11      361.97      365.63     15.47 o 
   7   6  11       33.95       54.00      8.62 o 
   8   6  11      207.57      202.29     12.66 o 
   9   6  11       12.75        9.99      7.69 o 
  10   6  11        6.33       18.11      9.93 o 
  11   6  11        0.66        8.58     10.08 o 
   1   7  11      392.66      363.69     11.40 o 
   2   7  11       60.44       59.53      4.07 o 
   3   7  11      102.34      102.24      5.47 o 
   4   7  11       71.90       62.33      7.03 o 
   5   7  11        7.87        3.78      5.23 o 
   6   7  11      347.07      342.75     14.31 o 
   7   7  11        5.31       14.13      8.36 o 
   8   7  11        1.56       -1.88      8.15 o 
   9   7  11        0.19       -3.62      8.05 o 
  10   7  11       20.45       -2.40      9.80 o 
   0   8  11       12.61       12.78      4.22 o 
   1   8  11       14.89       11.83      3.01 o 
   2   8  11       93.04       96.88      6.06 o 
   3   8  11      157.66      153.85      7.33 o 
   4   8  11        2.98       -0.66      4.81 o 
   5   8  11        8.67        6.13      6.13 o 
   6   8  11      143.01      157.82     11.06 o 
   7   8  11        1.96      -10.85      7.58 o 
   8   8  11       29.76       22.14      8.57 o 
   9   8  11        9.78        8.88     13.16 o 
  10   8  11        5.87       -9.95      9.52 o 
   1   9  11        2.71        5.30      3.79 o 
   2   9  11      385.02      406.25     15.08 o 
   3   9  11      426.17      411.31     13.90 o 
   4   9  11      146.00      140.26      8.76 o 
   5   9  11       82.16       86.64      8.07 o 
   6   9  11      192.87      197.83     11.81 o 
   7   9  11       22.44       18.25      7.99 o 
   8   9  11        0.08      -11.58      7.72 o 
   9   9  11        1.57        2.61      8.39 o 
  10   9  11        0.20      -13.15      8.77 o 
   0  10  11      509.24      493.91     28.00 o 
   1  10  11       22.68       18.46      4.29 o 
   2  10  11      168.25      155.99      8.20 o 
   3  10  11       35.09       34.90      5.35 o 
   4  10  11      106.25      111.68      9.95 o 
   5  10  11        5.26        6.64      6.77 o 
   6  10  11        3.70        0.27      7.29 o 
   7  10  11       70.43       84.98     10.68 o 
   8  10  11       54.77       59.50     11.16 o 
   9  10  11        0.61        3.74      8.29 o 
   1  11  11       34.43       31.05      5.31 o 
   2  11  11       19.01       15.49      5.96 o 
   3  11  11        9.06       14.86      6.50 o 
   4  11  11      138.32      151.57     10.24 o 
   5  11  11       21.87       17.77      7.08 o 
   6  11  11       39.95       34.36      8.13 o 
   7  11  11        3.81        7.84     11.96 o 
   8  11  11        6.25      -20.34     13.56 o 
   9  11  11        0.06      -13.64     12.11 o 
   0  12  11        8.00        5.51      6.10 o 
   1  12  11       33.80       33.46      4.98 o 
   2  12  11       36.80       44.71      6.21 o 
   3  12  11        7.97        2.84      5.80 o 
   4  12  11      205.73      189.70     12.18 o 
   5  12  11       42.59       58.01      9.29 o 
   6  12  11       39.60       31.76      9.42 o 
   7  12  11        5.50       10.97     10.67 o 
   8  12  11       19.55       32.51     15.11 o 
   1  13  11       32.69       37.49      6.03 o 
   2  13  11        4.03        2.99      5.35 o 
   3  13  11       16.07       14.48      6.59 o 
   4  13  11        0.00       -1.93      7.49 o 
   5  13  11       33.49       31.71      8.71 o 
   6  13  11       51.78       50.57      9.82 o 
   7  13  11       21.77       14.04     10.62 o 
   8  13  11       34.97       31.33     11.59 o 
   0  14  11        1.52        2.39      6.85 o 
   1  14  11        3.34       10.62      5.67 o 
   2  14  11       40.58       40.68      6.81 o 
   3  14  11        6.90        0.97      7.63 o 
   4  14  11       14.45        2.27      8.28 o 
   5  14  11        6.00       -2.18      8.67 o 
   6  14  11        3.25        9.33      9.56 o 
   7  14  11       15.24       45.49     20.03 o 
   1  15  11       16.13       20.46      6.43 o 
   2  15  11      101.93       86.61      9.64 o 
   3  15  11        0.26       -2.79      6.95 o 
   4  15  11        3.18        0.78      8.61 o 
   5  15  11        3.64        7.89      9.09 o 
   6  15  11        0.23       18.98     10.09 o 
   0  16  11       20.73       27.17      8.73 o 
   1  16  11        9.18       15.35      6.51 o 
   2  16  11       10.80        5.36      7.29 o 
   3  16  11        0.00        3.07      7.89 o 
   4  16  11        3.11       13.97      8.73 o 
   5  16  11        0.11       22.61     10.02 o 
   1  17  11        1.79        7.98      7.59 o 
   2  17  11        0.71      -11.62      8.27 o 
   3  17  11        0.20       -1.48     12.56 o 
   0  18  11       32.28       49.00     18.41 o 
   0   0  12      366.35      438.93     34.37 o 
   1   0  12       57.28       53.33      5.87 o 
   2   0  12      625.74      682.97     30.62 o 
   3   0  12      139.05      126.56      9.24 o 
   4   0  12        1.81        2.94      4.48 o 
   5   0  12      350.25      407.30     21.22 o 
   6   0  12       32.10       29.17      7.83 o 
   7   0  12       41.77       33.10     15.52 o 
   8   0  12      221.61      223.06     19.58 o 
   9   0  12      413.66      440.80     49.17 o 
  10   0  12      557.97      737.43     77.69 o 
  11   0  12       37.15       68.57     31.65 o 
   1   1  12      151.72      170.39      7.86 o 
   2   1  12        8.85        5.82      3.30 o 
   3   1  12      166.02      170.35      7.82 o 
   4   1  12      426.46      495.82     19.12 o 
   5   1  12        0.01       -1.31      4.10 o 
   6   1  12      281.10      270.74     12.55 o 
   7   1  12      145.95      149.26      9.88 o 
   8   1  12       14.96        1.72      7.51 o 
   9   1  12       31.22       37.98     10.27 o 
  10   1  12        2.43       -0.99     11.63 o 
  11   1  12        1.26       -7.79     11.65 o 
   0   2  12       38.42       43.72      4.93 o 
   1   2  12      375.51      349.64     12.09 o 
   2   2  12      147.95      145.22      6.99 o 
   3   2  12      157.26      149.78      7.15 o 
   4   2  12      541.61      482.14     18.87 o 
   5   2  12      162.64      159.25      8.18 o 
   6   2  12       54.03       45.87      6.61 o 
   7   2  12       28.80       34.52      6.55 o 
   8   2  12      204.13      189.86     12.66 o 
   9   2  12       29.01       31.14     10.18 o 
  10   2  12       20.21       10.70     13.35 o 
  11   2  12       14.89       22.26     12.29 o 
   1   3  12      546.69      559.88     16.90 o 
   2   3  12      219.29      220.10      8.24 o 
   3   3  12       35.59       34.75      4.15 o 
   4   3  12      104.37      117.52      6.95 o 
   5   3  12       29.06       17.91      4.66 o 
   6   3  12      414.79      409.54     16.54 o 
   7   3  12      213.06      235.28     12.57 o 
   8   3  12      142.20      169.02     13.76 o 
   9   3  12       51.67       60.25     11.09 o 
  10   3  12       51.76       62.89     10.91 o 
  11   3  12        3.80       -2.69     11.95 o 
   0   4  12      181.30      160.80      8.38 o 
   1   4  12       29.06       27.85      3.36 o 
   2   4  12       22.43       28.22      3.47 o 
   3   4  12        1.46       -4.99      3.32 o 
   4   4  12       17.76       13.05      3.98 o 
   5   4  12       10.49        4.19      4.93 o 
   6   4  12        7.67       16.80      6.24 o 
   7   4  12       36.70       21.51      8.84 o 
   8   4  12      222.75      245.72     13.88 o 
   9   4  12       42.76       27.12     11.55 o 
  10   4  12        0.28       -5.37      9.72 o 
  11   4  12        1.36      -16.76     11.27 o 
   1   5  12     1518.15     1444.36     40.27 o 
   2   5  12       86.75       71.54      4.90 o 
   3   5  12        4.28        1.55      2.90 o 
   4   5  12        0.37       -2.27      3.79 o 
   5   5  12      359.56      370.51     15.28 o 
   6   5  12      102.04      108.88      8.54 o 
   7   5  12      205.00      193.19     16.34 o 
   8   5  12       48.08       46.55      8.73 o 
   9   5  12       10.86       22.32      8.95 o 
  10   5  12       12.15       27.44     10.09 o 
  11   5  12        3.77        0.92     11.46 o 
   0   6  12      117.77      121.35      7.67 o 
   1   6  12       75.82       93.57      5.22 o 
   2   6  12       49.44       35.91      3.97 o 
   3   6  12        3.58        3.19      3.50 o 
   4   6  12       19.06       12.42      4.37 o 
   5   6  12       46.30       44.18      6.05 o 
   6   6  12       55.69       43.08      7.14 o 
   7   6  12        0.51        4.44      7.22 o 
   8   6  12      135.16      156.49     11.50 o 
   9   6  12        8.05       -2.55      9.46 o 
  10   6  12        0.64        4.06      9.39 o 
   1   7  12      170.72      159.22      7.77 o 
   2   7  12      106.81      107.95      5.88 o 
   3   7  12      212.32      207.12      9.11 o 
   4   7  12        3.58        3.27      4.57 o 
   5   7  12       10.36        6.28      6.48 o 
   6   7  12      126.67      116.97      9.91 o 
   7   7  12      243.79      248.28     15.11 o 
   8   7  12        2.96       -3.19      8.10 o 
   9   7  12        2.52        2.23      8.44 o 
  10   7  12       12.27      -11.02      9.25 o 
   0   8  12      380.95      381.47     17.06 o 
   1   8  12       74.24       59.71      5.05 o 
   2   8  12       20.06       19.70      4.17 o 
   3   8  12      159.28      147.40      7.91 o 
   4   8  12      174.81      161.29      9.21 o 
   5   8  12       14.06       15.62      7.04 o 
   6   8  12      243.37      243.79     13.56 o 
   7   8  12       48.83       30.47      8.51 o 
   8   8  12        6.60        8.86      8.20 o 
   9   8  12        0.14       -1.31      8.00 o 
  10   8  12        1.51      -12.40     11.32 o 
   1   9  12       97.69       93.57      6.68 o 
   2   9  12      226.41      203.83     10.54 o 
   3   9  12       26.38       24.49      5.90 o 
   4   9  12       28.71       25.51      6.04 o 
   5   9  12        5.70        2.12      6.59 o 
   6   9  12        2.14        3.49      7.58 o 
   7   9  12        5.13       -1.59      8.22 o 
   8   9  12       32.67       26.44      8.88 o 
   9   9  12        2.25        8.82      9.02 o 
   0  10  12       45.79       38.13      6.55 o 
   1  10  12        1.29        5.71      3.37 o 
   2  10  12        3.37        4.04      4.59 o 
   3  10  12        0.03       -1.06      5.48 o 
   4  10  12      130.82      144.71     10.00 o 
   5  10  12       20.82       33.50      8.29 o 
   6  10  12       99.94      100.28     11.02 o 
   7  10  12       18.89        6.81      8.66 o 
   8  10  12        3.76        6.02      9.10 o 
   9  10  12       16.23       14.54      9.91 o 
   1  11  12       18.40       21.81      4.41 o 
   2  11  12        2.27       -3.98      4.70 o 
   3  11  12      232.53      238.99     12.26 o 
   4  11  12      145.09      139.87      9.86 o 
   5  11  12      276.20      288.77     15.33 o 
   6  11  12        8.47        9.31      8.23 o 
   7  11  12       95.96      113.83     11.97 o 
   8  11  12        7.33        2.08      8.89 o 
   0  12  12      109.49      127.70     13.76 o 
   1  12  12        4.32       -1.56      5.06 o 
   2  12  12       15.52       11.01      5.71 o 
   3  12  12       12.95       21.68      6.19 o 
   4  12  12       21.39       27.59      7.00 o 
   5  12  12       16.72       12.83      8.13 o 
   6  12  12       49.38       51.76     13.76 o 
   7  12  12        8.36        6.97     10.53 o 
   8  12  12        1.52        7.27     10.91 o 
   1  13  12       22.61       15.17      6.23 o 
   2  13  12       10.54        7.32      6.41 o 
   3  13  12        9.09       -1.55      6.56 o 
   4  13  12       12.10       13.89      7.30 o 
   5  13  12       15.86       25.64      8.60 o 
   6  13  12        1.70       14.36     10.50 o 
   7  13  12        1.20        3.79     10.50 o 
   0  14  12        0.62       13.63     11.99 o 
   1  14  12        0.01       -6.15      6.28 o 
   2  14  12       42.64       46.94      8.71 o 
   3  14  12       11.53       19.36      7.82 o 
   4  14  12        0.08       -8.11      8.03 o 
   5  14  12       24.36       41.27     10.17 o 
   6  14  12       19.84       15.34     12.21 o 
   1  15  12        3.63       -9.69      6.46 o 
   2  15  12       16.61       13.32      7.34 o 
   3  15  12        2.18        0.35      7.22 o 
   4  15  12       18.26       14.10      8.68 o 
   5  15  12        8.76       10.57     11.17 o 
   6  15  12        0.20       14.57     12.47 o 
   0  16  12        0.00       -2.10     21.21 o 
   1  16  12        0.27        2.20      9.21 o 
   2  16  12       14.56       23.04      7.98 o 
   3  16  12        5.48       15.50      8.36 o 
   4  16  12        1.09       14.07      8.84 o 
   1  17  12       17.33       21.52      9.95 o 
   2  17  12        0.01        0.64      7.48 o 
   1   1  13      117.75      102.61      5.73 o 
   2   1  13       41.81       48.51      4.46 o 
   3   1  13       84.35       73.17      5.39 o 
   4   1  13      270.69      239.90     10.67 o 
   5   1  13       12.45       15.50      4.24 o 
   6   1  13       24.61       25.54      5.88 o 
   7   1  13        3.02       10.33      6.63 o 
   8   1  13       19.06       19.05      7.95 o 
   9   1  13        2.36       12.46      9.57 o 
  10   1  13       21.68       36.23     12.07 o 
  11   1  13       16.59       22.83     14.53 o 
   0   2  13     2348.83     2305.19    108.08 o 
   1   2  13       13.56       11.89      4.10 o 
   2   2  13      112.81      107.15      6.43 o 
   3   2  13        1.56        1.67      3.39 o 
   4   2  13        5.79        1.01      3.88 o 
   5   2  13     1336.83     1190.22     36.94 o 
   6   2  13      214.35      215.98     11.32 o 
   7   2  13       24.81        7.63      6.56 o 
   8   2  13        0.99      -11.59      7.88 o 
   9   2  13       79.29       70.89     12.64 o 
  10   2  13      113.82      143.97     15.09 o 
  11   2  13       57.24       47.41     13.84 o 
   1   3  13      103.46       88.67      5.88 o 
   2   3  13      114.07      102.91      6.05 o 
   3   3  13        0.12       -0.28      3.89 o 
   4   3  13       87.95       71.65      5.96 o 
   5   3  13      238.22      244.55     10.99 o 
   6   3  13        2.76       -5.05      5.53 o 
   7   3  13        2.22       -9.12      6.08 o 
   8   3  13       54.06       49.60      9.44 o 
   9   3  13        7.60       15.25      9.38 o 
  10   3  13        0.55        8.61      9.48 o 
  11   3  13        8.34        2.04     11.55 o 
   0   4  13        0.00        3.16      4.60 o 
   1   4  13      176.26      191.22      9.00 o 
   2   4  13        9.60       10.55      3.77 o 
   3   4  13        0.00       -2.69      3.73 o 
   4   4  13      148.64      161.33      8.46 o 
   5   4  13      229.46      215.34     10.98 o 
   6   4  13        0.49        2.18      5.58 o 
   7   4  13       33.95       23.33      7.23 o 
   8   4  13       81.47       85.37      9.24 o 
   9   4  13        6.13       16.77      9.52 o 
  10   4  13        0.01      -12.65      9.18 o 
   1   5  13      167.76      169.21      7.21 o 
   2   5  13       55.98       57.39      5.03 o 
   3   5  13        0.00        0.36      3.87 o 
   4   5  13        1.02       -5.99      4.81 o 
   5   5  13        0.63        5.46      6.18 o 
   6   5  13       73.55       59.26      7.37 o 
   7   5  13       29.96       35.91      7.37 o 
   8   5  13        1.23        3.19      7.08 o 
   9   5  13       51.10       38.42     10.45 o 
  10   5  13       23.54       32.46     10.19 o 
   0   6  13     2341.09     2214.14     91.44 o 
   1   6  13       45.96       50.29      4.92 o 
   2   6  13        1.29       -1.79      3.88 o 
   3   6  13      178.22      169.62      8.84 o 
   4   6  13      328.84      307.13     13.05 o 
   5   6  13      202.83      212.84     10.93 o 
   6   6  13       20.20       19.51      6.46 o 
   7   6  13       15.64       21.63      7.78 o 
   8   6  13       29.35       29.72      8.00 o 
   9   6  13        0.52       -5.96     11.51 o 
  10   6  13        0.71       -7.96     11.49 o 
   1   7  13      274.64      274.20     11.04 o 
   2   7  13       35.04       31.13      4.77 o 
   3   7  13      263.72      235.15     14.52 o 
   4   7  13       45.17       31.80      8.79 o 
   5   7  13        1.52       -0.26      6.52 o 
   6   7  13       30.15       39.21      8.07 o 
   7   7  13       15.35       21.99      8.26 o 
   8   7  13        1.52       11.58      8.41 o 
   9   7  13        5.81        1.11      8.38 o 
  10   7  13        2.12      -13.97     12.34 o 
   0   8  13      182.50      191.35     15.08 o 
   1   8  13       50.28       50.36      5.54 o 
   2   8  13       32.14       28.68      4.73 o 
   3   8  13      144.80      129.61      9.38 o 
   4   8  13        1.38        3.89      6.53 o 
   5   8  13      122.74      118.49      9.71 o 
   6   8  13       43.02       28.80      7.72 o 
   7   8  13        1.71        6.87      8.80 o 
   8   8  13        8.27        6.73      8.42 o 
   9   8  13        0.26        1.81      8.54 o 
   1   9  13        7.67       -3.10      5.23 o 
   2   9  13       44.59       31.65      5.35 o 
   3   9  13      136.01      119.01      9.42 o 
   4   9  13      103.32      109.66      9.94 o 
   5   9  13      220.45      228.01     13.11 o 
   6   9  13      142.38      125.56     11.19 o 
   7   9  13       75.47       68.42      9.69 o 
   8   9  13        4.71       12.48      8.32 o 
   9   9  13        4.30       -6.98      8.58 o 
   0  10  13      162.71      157.48     14.26 o 
   1  10  13       14.59       19.60      6.20 o 
   2  10  13       89.25       87.42      7.98 o 
   3  10  13        4.97       18.06      7.41 o 
   4  10  13       61.84       70.57      8.71 o 
   5  10  13      130.40      135.47     11.42 o 
   6  10  13      151.32      140.30     12.51 o 
   7  10  13       10.96        0.19      8.67 o 
   8  10  13        4.24        5.33      8.96 o 
   9  10  13        2.34        6.68      9.97 o 
   1  11  13        4.02       -7.00      5.93 o 
   2  11  13       12.34        4.81      5.24 o 
   3  11  13        0.36        1.98      6.57 o 
   4  11  13       24.91       21.19      8.28 o 
   5  11  13        0.45        9.51      8.54 o 
   6  11  13       14.06       18.10      8.78 o 
   7  11  13        0.43        1.50     10.01 o 
   8  11  13        1.62        2.02     11.26 o 
   0  12  13      107.12      123.85     13.82 o 
   1  12  13       88.36      107.29      9.10 o 
   2  12  13        0.13       -3.80      5.56 o 
   3  12  13       99.11      115.19      9.96 o 
   4  12  13       89.82       77.06      9.00 o 
   5  12  13       14.36       23.86      8.50 o 
   6  12  13        1.98       -0.19      9.73 o 
   7  12  13       31.65       44.39     12.12 o 
   1  13  13        0.00        2.95      7.40 o 
   2  13  13       22.10       19.29      8.29 o 
   3  13  13       17.08       20.65      7.09 o 
   4  13  13        0.28        4.47      8.00 o 
   5  13  13       46.72       37.65     12.19 o 
   6  13  13       34.91       38.72     11.23 o 
   7  13  13       24.67       26.03     11.12 o 
   0  14  13       75.50       79.89     14.92 o 
   1  14  13        3.10        2.74      8.82 o 
   2  14  13        6.96       -8.64      8.73 o 
   3  14  13        0.10       10.00      7.32 o 
   4  14  13        3.76       -7.13      9.60 o 
   5  14  13        0.38      -12.31     10.28 o 
   6  14  13       23.26       21.74     10.92 o 
   1  15  13       79.69      104.19     12.60 o 
   2  15  13       37.23       47.84     10.49 o 
   3  15  13       14.81       -2.12      8.59 o 
   4  15  13        1.13        5.76     10.26 o 
   5  15  13        6.43       19.98     11.45 o 
   0  16  13        1.19        9.45     14.70 o 
   1  16  13        2.11       -3.70      9.58 o 
   2  16  13        3.37       -3.89      9.46 o 
   3  16  13        3.04       11.25     13.96 o 
   4  16  13        2.00        8.62     10.42 o 
   1  17  13        3.54        9.70     10.80 o 
   0   0  14      752.79      857.24     62.32 o 
   1   0  14       44.10       36.03      8.31 o 
   2   0  14        2.87       -3.15      5.71 o 
   3   0  14       54.82       49.28      7.23 o 
   4   0  14        0.31        7.74      7.50 o 
   5   0  14      139.63      130.98     14.63 o 
   6   0  14        0.29       -9.40      6.27 o 
   7   0  14       50.09       38.08     11.68 o 
   8   0  14        0.34       -5.28     11.76 o 
   9   0  14       50.93       33.46     14.11 o 
  10   0  14      166.63      187.49     24.59 o 
   1   1  14       30.63       33.99      5.56 o 
   2   1  14       50.38       45.23      4.96 o 
   3   1  14      155.62      130.13      7.04 o 
   4   1  14       17.44       15.37      4.31 o 
   5   1  14       79.51       65.20      6.14 o 
   6   1  14      376.30      383.47     16.02 o 
   7   1  14       86.45       78.36      9.27 o 
   8   1  14      168.17      187.36     12.73 o 
   9   1  14       30.19       24.16     10.10 o 
  10   1  14       17.17       20.80     11.55 o 
   0   2  14      948.90      854.13     43.89 o 
   1   2  14      391.11      345.48     14.88 o 
   2   2  14       22.39       15.25      4.19 o 
   3   2  14      149.66      141.11      7.35 o 
   4   2  14       11.07       10.58      4.36 o 
   5   2  14        0.94        8.13      4.68 o 
   6   2  14       37.87       31.63      6.59 o 
   7   2  14        0.02       -6.29      6.34 o 
   8   2  14        0.87       -4.04      8.03 o 
   9   2  14       25.76       32.39     10.03 o 
  10   2  14        0.03        1.00     11.09 o 
   1   3  14      128.78      137.65      8.54 o 
   2   3  14       14.01       19.22      4.31 o 
   3   3  14        1.09        2.29      4.02 o 
   4   3  14       21.97       20.70      5.45 o 
   5   3  14        1.21        1.88      4.95 o 
   6   3  14      209.87      225.19     13.63 o 
   7   3  14      154.95      161.85     10.55 o 
   8   3  14       36.21       35.11      8.90 o 
   9   3  14        8.88       13.85      9.52 o 
  10   3  14        2.75       18.89     10.40 o 
   0   4  14      295.12      297.37     19.63 o 
   1   4  14       35.67       29.15      5.56 o 
   2   4  14       20.38       17.10      4.60 o 
   3   4  14       65.18       57.85      5.47 o 
   4   4  14        0.10       -0.86      4.14 o 
   5   4  14       85.91       93.82      7.65 o 
   6   4  14      176.52      176.60     10.47 o 
   7   4  14       88.27       82.74      8.29 o 
   8   4  14       15.41       18.90     12.18 o 
   9   4  14        0.12        2.34      8.58 o 
  10   4  14        0.57       -3.34      9.43 o 
   1   5  14        9.02        6.98      4.36 o 
   2   5  14       55.30       55.23      6.73 o 
   3   5  14       95.63       92.46      6.54 o 
   4   5  14        5.70        1.34      4.60 o 
   5   5  14        8.08        3.98      5.71 o 
   6   5  14        0.43        3.65      6.26 o 
   7   5  14       46.55       48.92      8.32 o 
   8   5  14       34.45       26.18      7.84 o 
   9   5  14        2.01        4.80      8.54 o 
  10   5  14        2.61        2.98      9.88 o 
   0   6  14       55.20       59.43      9.53 o 
   1   6  14        0.17        2.20      4.57 o 
   2   6  14      103.51       97.09      7.10 o 
   3   6  14      212.00      200.51     10.09 o 
   4   6  14       57.49       40.36      6.34 o 
   5   6  14        2.03       -8.15      5.43 o 
   6   6  14      416.36      399.96     16.95 o 
   7   6  14       12.88        5.21      6.86 o 
   8   6  14        0.28       -5.84      8.07 o 
   9   6  14        7.67       -4.28      9.23 o 
  10   6  14        0.23       -8.11     10.77 o 
   1   7  14      550.93      548.91     19.98 o 
   2   7  14       12.30        8.25      5.04 o 
   3   7  14       10.02       12.91      4.31 o 
   4   7  14       18.75        8.13      5.15 o 
   5   7  14       16.27       21.50      7.35 o 
   6   7  14      221.06      228.84     16.31 o 
   7   7  14       13.26       11.97      8.01 o 
   8   7  14        6.72       10.02      8.32 o 
   9   7  14        3.97        4.08     12.66 o 
   0   8  14       12.76       -5.42      6.89 o 
   1   8  14       53.29       63.84      7.07 o 
   2   8  14      104.44       94.83      9.24 o 
   3   8  14        4.87       -5.89      4.97 o 
   4   8  14      217.09      185.53     18.46 o 
   5   8  14      198.33      191.17     12.01 o 
   6   8  14       42.78       48.54      8.60 o 
   7   8  14       27.65       18.08      8.45 o 
   8   8  14       34.71       28.62      9.21 o 
   9   8  14       11.30       24.13      9.51 o 
   1   9  14       30.60       17.98      6.96 o 
   2   9  14       93.51       86.33      8.99 o 
   3   9  14       13.78       10.22      7.86 o 
   4   9  14       11.20       -4.81      8.84 o 
   5   9  14       47.91       73.43      9.87 o 
   6   9  14       30.41       40.60      8.95 o 
   7   9  14        3.34      -10.30      7.72 o 
   8   9  14        6.68       17.20      9.69 o 
   9   9  14        2.20       13.52      9.45 o 
   0  10  14       86.82       80.35     11.05 o 
   1  10  14        6.90        0.24      6.92 o 
   2  10  14        6.39       -5.08      6.21 o 
   3  10  14       49.67       44.47      9.92 o 
   4  10  14       21.14       15.48      8.50 o 
   5  10  14       51.67       52.37     10.72 o 
   6  10  14       27.35       21.79      9.92 o 
   7  10  14       12.97        2.31      8.46 o 
   8  10  14        0.39       21.96      9.89 o 
   1  11  14      115.91      111.46     10.09 o 
   2  11  14       26.79       23.18      7.37 o 
   3  11  14       79.93       81.20     11.15 o 
   4  11  14       57.65       55.57      8.64 o 
   5  11  14       40.82       39.40      8.80 o 
   6  11  14      112.97      107.22     11.45 o 
   7  11  14       21.04       32.63      9.65 o 
   8  11  14        3.30       -2.29      9.44 o 
   0  12  14        0.00        4.80      9.45 o 
   1  12  14       15.68       26.25      7.91 o 
   2  12  14       13.74        9.54      8.30 o 
   3  12  14       31.62       33.73      9.09 o 
   4  12  14        0.87        3.28      8.23 o 
   5  12  14        4.88       16.43      8.89 o 
   6  12  14        8.63       14.58     10.13 o 
   7  12  14        9.12        5.46     10.92 o 
   1  13  14       54.20       50.15      8.95 o 
   2  13  14       95.27       80.14     11.75 o 
   3  13  14       51.26       64.05     11.41 o 
   4  13  14        8.59       21.74     10.16 o 
   5  13  14        0.03       -1.98      9.51 o 
   6  13  14        6.95       13.79     10.69 o 
   0  14  14       97.09      110.11     17.28 o 
   1  14  14       13.76       21.70     11.93 o 
   2  14  14        9.33       13.71     10.90 o 
   3  14  14       41.04       41.90     16.13 o 
   4  14  14       21.75       19.94     13.29 o 
   5  14  14        0.04      -10.32     11.08 o 
   1  15  14       17.24       31.62     11.75 o 
   2  15  14        9.69       10.30     11.27 o 
   3  15  14        2.14        4.71     10.98 o 
   4  15  14        3.07        6.20     12.92 o 
   0  16  14       10.93      -15.07     31.99 o 
   1  16  14       11.24       12.92     11.33 o 
   2  16  14        3.72        0.02     12.19 o 
   3  16  14        0.31        0.88     13.28 o 
   1   1  15       64.12       57.80      6.70 o 
   2   1  15      105.31       84.49      7.38 o 
   3   1  15       50.33       54.09      6.55 o 
   4   1  15      134.17      138.73      7.93 o 
   5   1  15       19.24       23.33      4.79 o 
   6   1  15       28.61       35.93      6.58 o 
   7   1  15      304.86      303.10     16.43 o 
   8   1  15        7.65        6.99      8.28 o 
   9   1  15        2.12       -7.04      8.78 o 
  10   1  15       27.74       54.97     12.64 o 
   0   2  15      658.30      666.73     35.94 o 
   1   2  15      223.14      250.02     12.42 o 
   2   2  15      256.15      245.42     12.34 o 
   3   2  15        0.03       -0.34      5.72 o 
   4   2  15       71.08       62.86      6.57 o 
   5   2  15      280.99      250.35     14.90 o 
   6   2  15       55.39       62.43      8.15 o 
   7   2  15       76.52       90.08      8.78 o 
   8   2  15       68.44       59.54      9.33 o 
   9   2  15        0.30        2.48      9.34 o 
  10   2  15        0.27       -9.00      9.75 o 
   1   3  15       69.69       60.83      7.12 o 
   2   3  15      147.24      133.37      9.18 o 
   3   3  15       20.52       13.62      5.64 o 
   4   3  15       53.65       61.64      6.83 o 
   5   3  15       79.86       57.63      5.91 o 
   6   3  15        5.90        4.27      6.28 o 
   7   3  15       26.69       31.70      7.47 o 
   8   3  15       19.87       16.81      8.38 o 
   9   3  15        0.20       -2.49      9.16 o 
  10   3  15        4.72        3.06     10.12 o 
   0   4  15      319.17      296.68     20.81 o 
   1   4  15      412.43      417.42     17.59 o 
   2   4  15      480.91      471.86     22.86 o 
   3   4  15       24.71       30.07      6.87 o 
   4   4  15       91.20       90.89      7.93 o 
   5   4  15       12.25        5.26      5.43 o 
   6   4  15       95.52       88.36      8.17 o 
   7   4  15        4.44       -6.21      6.41 o 
   8   4  15        0.35       -1.82      8.08 o 
   9   4  15        7.84       13.95      9.11 o 
  10   4  15        1.30       -3.50     10.28 o 
   1   5  15      167.42      164.80     10.16 o 
   2   5  15      177.98      162.77     10.09 o 
   3   5  15      182.99      167.49      9.53 o 
   4   5  15        1.35       -6.32      4.54 o 
   5   5  15        2.61       -0.02      4.98 o 
   6   5  15        0.12       -6.08      6.11 o 
   7   5  15      169.34      164.52     11.56 o 
   8   5  15       17.64       18.14      7.46 o 
   9   5  15        1.53       -6.64      8.46 o 
   0   6  15        0.43      -12.52      8.35 o 
   1   6  15      371.26      400.77     17.67 o 
   2   6  15      389.07      380.70     18.52 o 
   3   6  15      155.57      172.49      9.81 o 
   4   6  15       10.44        9.29      7.02 o 
   5   6  15      139.89      118.62      9.48 o 
   6   6  15       32.91       32.45      7.01 o 
   7   6  15        5.57        4.32      6.56 o 
   8   6  15        0.64      -12.01      8.01 o 
   9   6  15       44.90       48.19     10.38 o 
   1   7  15        5.57       13.76      6.08 o 
   2   7  15       48.39       44.06      6.90 o 
   3   7  15      239.28      252.25     13.00 o 
   4   7  15       29.64       25.02      7.38 o 
   5   7  15       11.46        4.08      7.56 o 
   6   7  15        9.12       10.90      7.37 o 
   7   7  15       41.75       37.75      9.11 o 
   8   7  15        6.39        3.71      8.39 o 
   9   7  15        0.15        4.23      9.53 o 
   0   8  15       17.41       26.98     11.57 o 
   1   8  15       22.91       39.09      9.45 o 
   2   8  15       27.64       17.14      6.81 o 
   3   8  15        0.23       -1.74      5.34 o 
   4   8  15        1.07       -6.08      6.94 o 
   5   8  15       44.38       32.34      8.56 o 
   6   8  15        5.27       -4.95      7.64 o 
   7   8  15        2.93       -0.31      7.77 o 
   8   8  15        0.00       -3.82      8.56 o 
   9   8  15       43.46       65.14     10.65 o 
   1   9  15      208.39      202.82     15.83 o 
   2   9  15       69.40       54.98      8.32 o 
   3   9  15       91.89       76.47      9.94 o 
   4   9  15        1.60       -7.91      8.03 o 
   5   9  15       90.10      104.16     14.70 o 
   6   9  15        9.11        4.42      8.84 o 
   7   9  15       31.90       30.71      9.54 o 
   8   9  15        0.21        7.30      8.82 o 
   0  10  15       19.89       12.87     11.67 o 
   1  10  15       34.05       41.01      9.87 o 
   2  10  15        1.52        9.18      7.24 o 
   3  10  15      106.32      142.68     12.53 o 
   4  10  15        8.51        3.22      8.14 o 
   5  10  15      206.08      224.96     17.51 o 
   6  10  15       32.21       44.62     10.40 o 
   7  10  15        0.36       -4.13      8.56 o 
   8  10  15        9.17       26.82     10.68 o 
   1  11  15        0.07       13.61      9.10 o 
   2  11  15       19.55       15.34      8.27 o 
   3  11  15       25.70        8.01      8.41 o 
   4  11  15        1.19        1.00      8.32 o 
   5  11  15       11.02       12.44      9.08 o 
   6  11  15        0.53       -5.01      9.54 o 
   7  11  15        1.19       19.09      9.34 o 
   0  12  15       82.80       56.55     15.24 o 
   1  12  15        2.41        2.30      8.62 o 
   2  12  15        1.05      -11.24      7.49 o 
   3  12  15        0.75       20.43      8.54 o 
   4  12  15       53.43       47.96      9.64 o 
   5  12  15       50.49       60.08     11.19 o 
   6  12  15        6.84       -9.60      8.90 o 
   7  12  15       31.31       40.46     14.43 o 
   1  13  15       75.12       81.49     11.20 o 
   2  13  15       12.96        5.50      8.35 o 
   3  13  15        9.66       17.48     10.04 o 
   4  13  15       15.38       23.66     10.29 o 
   5  13  15        0.61       -3.70     17.57 o 
   6  13  15        0.78        4.11     11.23 o 
   0  14  15        2.23      -11.80     25.17 o 
   1  14  15       19.95       18.47     14.05 o 
   2  14  15        5.55       14.68     13.67 o 
   3  14  15       62.65       72.66     13.52 o 
   4  14  15        3.49       10.20     10.83 o 
   5  14  15        0.26       -1.16     14.00 o 
   1  15  15       20.90       13.19     13.85 o 
   2  15  15       57.66       66.35     14.23 o 
   3  15  15        2.78       -5.50     11.95 o 
   0  16  15        0.08       49.49     24.74 o 
   1  16  15        0.88       18.83     13.35 o 
   0   0  16      202.66      200.99     23.33 o 
   1   0  16     2419.58     2209.74    105.73 o 
   2   0  16       13.14        1.82      9.15 o 
   3   0  16       10.54       -1.01      8.70 o 
   4   0  16        2.48       13.74      7.57 o 
   5   0  16      339.80      328.40     26.48 o 
   6   0  16      143.88      106.85     16.32 o 
   7   0  16      373.74      338.07     24.63 o 
   8   0  16       26.97       29.81     12.03 o 
   9   0  16        3.41        7.18     11.50 o 
  10   0  16        0.68       12.58     14.71 o 
   1   1  16      568.11      570.59     23.19 o 
   2   1  16        0.17       -6.40      6.53 o 
   3   1  16       84.93       62.41      7.00 o 
   4   1  16       38.81       18.94      6.00 o 
   5   1  16      132.11      144.97     10.18 o 
   6   1  16      188.76      175.52     10.48 o 
   7   1  16       33.76       21.35      8.05 o 
   8   1  16       22.21       15.08      8.37 o 
   9   1  16       13.38       -2.35     10.74 o 
  10   1  16        6.21       -6.69     10.57 o 
   0   2  16      390.13      370.73     23.74 o 
   1   2  16     1014.41      979.77     35.84 o 
   2   2  16       78.64       83.58      8.03 o 
   3   2  16       19.02       10.24      5.83 o 
   4   2  16        1.67       -8.33      5.56 o 
   5   2  16       12.93       22.79      6.61 o 
   6   2  16        4.54        1.97     10.05 o 
   7   2  16        1.30        4.09      7.05 o 
   8   2  16        4.50       -2.03      7.82 o 
   9   2  16        4.16      -15.14     10.09 o 
  10   2  16        3.34        3.38     10.30 o 
   1   3  16      598.48      591.00     23.74 o 
   2   3  16      109.52      105.91      8.84 o 
   3   3  16        8.52        5.63      6.29 o 
   4   3  16       56.82       41.03      7.00 o 
   5   3  16      209.91      204.88     12.75 o 
   6   3  16      191.23      174.80     11.43 o 
   7   3  16       13.64        2.15      6.38 o 
   8   3  16       10.17        6.59      7.77 o 
   9   3  16       14.70       15.78      9.15 o 
   0   4  16      393.96      442.66     26.98 o 
   1   4  16       13.99       10.23      6.39 o 
   2   4  16      186.63      177.55     11.04 o 
   3   4  16      509.02      496.35     28.10 o 
   4   4  16        2.19        4.82      6.16 o 
   5   4  16        4.70        4.83      6.63 o 
   6   4  16        0.44       -2.32      6.58 o 
   7   4  16       29.96       24.84      8.92 o 
   8   4  16       29.24       20.45     11.25 o 
   9   4  16        0.70       -2.48      8.69 o 
   1   5  16        0.73       -6.49      6.01 o 
   2   5  16      436.19      433.16     18.87 o 
   3   5  16      542.04      594.47     23.99 o 
   4   5  16       97.03      110.82     10.05 o 
   5   5  16        0.99       -3.46      6.20 o 
   6   5  16        6.18       -6.78      6.73 o 
   7   5  16        0.22        4.41      7.09 o 
   8   5  16        0.82       -9.04     10.32 o 
   9   5  16        0.57       -2.89      8.65 o 
   0   6  16       30.41       26.61      9.28 o 
   1   6  16       31.31       24.68      6.65 o 
   2   6  16       77.81       80.58      8.64 o 
   3   6  16      335.14      351.49     17.33 o 
   4   6  16       59.08       71.02      8.77 o 
   5   6  16        4.22       -1.43      6.43 o 
   6   6  16       18.12       14.01      6.99 o 
   7   6  16       40.16       53.75      9.31 o 
   8   6  16        0.08       -1.67      8.26 o 
   9   6  16        7.36      -18.79     13.23 o 
   1   7  16        0.18        1.64      6.27 o 
   2   7  16       30.14       35.06      7.01 o 
   3   7  16       37.44       31.10      7.94 o 
   4   7  16      163.55      151.66     12.86 o 
   5   7  16       52.48       47.04      9.26 o 
   6   7  16       33.48       26.28     11.45 o 
   7   7  16       51.34       65.24     10.35 o 
   8   7  16        7.42        0.31      8.61 o 
   9   7  16        0.94       10.11     10.52 o 
   0   8  16       21.79       19.92     11.27 o 
   1   8  16       44.20       35.72     12.46 o 
   2   8  16      190.84      217.90     15.43 o 
   3   8  16        6.50       15.46      8.64 o 
   4   8  16      133.84      135.95     12.39 o 
   5   8  16       42.84       36.12      8.95 o 
   6   8  16        6.21       22.73      8.43 o 
   7   8  16        0.31        1.52      8.20 o 
   8   8  16        0.98       -0.03      8.49 o 
   1   9  16        0.15       11.82      9.26 o 
   2   9  16       40.88       38.64     10.01 o 
   3   9  16        3.32        2.19     12.08 o 
   4   9  16       35.98       42.43     10.95 o 
   5   9  16       50.03       47.26     10.39 o 
   6   9  16        2.13        3.63      8.73 o 
   7   9  16       15.07        6.68      9.49 o 
   8   9  16       14.92        9.95     10.38 o 
   0  10  16       19.67       89.57     23.93 o 
   1  10  16       75.69       63.80     11.29 o 
   2  10  16        1.69        7.66      8.62 o 
   3  10  16       84.57       77.00     11.82 o 
   4  10  16       24.13       10.06     10.75 o 
   5  10  16       51.84       38.78      9.70 o 
   6  10  16       11.78       14.17      9.67 o 
   7  10  16       24.67       16.81      9.63 o 
   1  11  16       39.20       21.69      9.58 o 
   2  11  16      146.46      180.86     17.16 o 
   3  11  16       22.54       14.26     10.23 o 
   4  11  16       42.50       38.25     11.26 o 
   5  11  16        0.38        5.70      8.88 o 
   6  11  16        2.13       -5.12      9.12 o 
   7  11  16        0.07       16.57     10.21 o 
   0  12  16        8.22       27.45     14.43 o 
   1  12  16       11.54        8.78     10.81 o 
   2  12  16       35.16       21.25     14.60 o 
   3  12  16       60.81       70.77     12.15 o 
   4  12  16        0.02       -4.34      9.51 o 
   5  12  16       10.25       17.08      9.59 o 
   6  12  16        0.78       -1.70      9.49 o 
   1  13  16        1.59        6.84     10.21 o 
   2  13  16        0.14       12.13     10.31 o 
   3  13  16       20.46       21.19     12.55 o 
   4  13  16        0.97        1.69     11.37 o 
   5  13  16        4.90        0.41     11.74 o 
   0  14  16        0.77       12.39     17.12 o 
   1  14  16        7.37       20.09     14.00 o 
   2  14  16       19.23       15.23     14.48 o 
   3  14  16        2.02       -1.60     11.80 o 
   4  14  16       19.10       14.73     14.60 o 
   1  15  16        4.94       -5.37     17.44 o 
   2  15  16        6.37       21.25     19.32 o 
   1   1  17      233.22      227.45     13.19 o 
   2   1  17        0.00       -6.88      6.10 o 
   3   1  17      310.29      295.48     14.55 o 
   4   1  17       37.84       43.45      7.55 o 
   5   1  17       36.99       46.49      7.63 o 
   6   1  17        8.19        2.29      7.04 o 
   7   1  17        6.63        2.22      8.10 o 
   8   1  17        0.84       -1.00      9.54 o 
   9   1  17        2.25        9.60      8.70 o 
   0   2  17      353.67      316.93     22.09 o 
   1   2  17        0.78       10.47      7.78 o 
   2   2  17       31.54       36.64      7.72 o 
   3   2  17       76.48       69.56      8.01 o 
   4   2  17       43.85       41.33      7.22 o 
   5   2  17      311.29      253.58     13.77 o 
   6   2  17       47.55       38.17      7.99 o 
   7   2  17        8.48       16.39     10.28 o 
   8   2  17        8.85       -2.38      8.25 o 
   9   2  17        4.45      -14.34      9.56 o 
   1   3  17      486.26      474.17     20.53 o 
   2   3  17       96.43       88.66      8.92 o 
   3   3  17       64.66       60.38      8.02 o 
   4   3  17      177.62      184.09     11.44 o 
   5   3  17       32.51       44.57      8.77 o 
   6   3  17        0.32       -8.62      6.76 o 
   7   3  17        2.77        3.11      7.47 o 
   8   3  17       17.67       26.92      9.31 o 
   9   3  17        2.80        8.10     10.00 o 
   0   4  17      833.38      818.49     44.06 o 
   1   4  17        3.63       -1.16      7.12 o 
   2   4  17       24.43       47.65      8.50 o 
   3   4  17       66.47       67.11      8.46 o 
   4   4  17      167.55      149.74     10.71 o 
   5   4  17       20.12       21.12      7.83 o 
   6   4  17       72.59       72.82      9.71 o 
   7   4  17        0.01        3.12      7.32 o 
   8   4  17        4.64       -8.97      8.30 o 
   9   4  17       15.37       25.85     15.36 o 
   1   5  17       59.08       43.53      7.64 o 
   2   5  17      346.83      337.73     16.41 o 
   3   5  17        3.23       10.84      7.05 o 
   4   5  17        7.30       16.56      7.23 o 
   5   5  17       30.16       37.74      8.20 o 
   6   5  17        7.26        6.90      7.58 o 
   7   5  17       73.81       68.45      9.23 o 
   8   5  17        3.09       -7.68      8.77 o 
   9   5  17        8.56       -8.19     10.79 o 
   0   6  17        9.60       14.87      9.21 o 
   1   6  17        1.62       -3.28      6.59 o 
   2   6  17        2.74       14.44      6.85 o 
   3   6  17       11.75        8.91      6.93 o 
   4   6  17      368.01      371.09     23.63 o 
   5   6  17      130.60      119.71     10.62 o 
   6   6  17        0.13       -7.42      8.33 o 
   7   6  17        1.79       -0.05      9.03 o 
   8   6  17        9.44        2.96     10.11 o 
   1   7  17        1.92       -5.70      6.45 o 
   2   7  17      111.56      120.46     10.97 o 
   3   7  17      155.70      133.62     11.40 o 
   4   7  17      350.92      384.61     21.56 o 
   5   7  17        2.59        0.99      8.53 o 
   6   7  17        0.03        3.47      8.69 o 
   7   7  17        2.32       13.87      9.99 o 
   8   7  17        0.04        0.25     10.16 o 
   0   8  17       90.08      105.10     16.12 o 
   1   8  17       10.06        9.02      9.32 o 
   2   8  17        0.17        5.93      8.71 o 
   3   8  17        0.01       12.05     10.87 o 
   4   8  17       50.04       55.42     10.90 o 
   5   8  17        8.39        1.26      9.22 o 
   6   8  17       28.14       11.18      9.05 o 
   7   8  17        0.21       14.70     12.82 o 
   8   8  17        8.04        7.92      9.48 o 
   1   9  17        0.06       -0.55      9.44 o 
   2   9  17      262.45      251.94     17.58 o 
   3   9  17       12.50      -10.94     10.38 o 
   4   9  17       42.80       36.73     11.51 o 
   5   9  17       28.95       20.30     10.27 o 
   6   9  17        0.47       -7.67      9.63 o 
   7   9  17        1.55       11.43     11.14 o 
   0  10  17        0.30      -18.54     12.36 o 
   1  10  17       36.98       36.02     10.26 o 
   2  10  17        0.79       17.19      9.60 o 
   3  10  17       31.28       47.32     12.00 o 
   4  10  17       28.67       37.89     11.43 o 
   5  10  17        3.92       -3.31     13.83 o 
   6  10  17       16.78       26.67     11.78 o 
   7  10  17       17.35       32.74     11.98 o 
   1  11  17        0.24       10.23      9.41 o 
   2  11  17       31.14       30.51     11.38 o 
   3  11  17       36.27       36.50     11.53 o 
   4  11  17        9.61        2.15     10.52 o 
   5  11  17       10.05        4.43     10.59 o 
   6  11  17        9.58       16.74     11.69 o 
   0  12  17        0.46        7.12     14.01 o 
   1  12  17        0.06       -0.25      8.92 o 
   2  12  17        0.35       17.60     10.83 o 
   3  12  17       12.08       12.48     10.87 o 
   4  12  17       20.48       30.34     11.29 o 
   5  12  17       14.69       28.63     12.13 o 
   1  13  17        1.56       -3.83     11.31 o 
   2  13  17       13.09       24.51     11.06 o 
   3  13  17        3.75        5.68     10.40 o 
   4  13  17       37.51       47.23     14.29 o 
   0  14  17        1.13       26.45     18.10 o 
   1  14  17        0.43        4.45     13.85 o 
   2  14  17       19.13       13.19     12.56 o 
   3  14  17        1.22        5.73     12.27 o 
   0   0  18     1376.48     1431.47    101.87 o 
   1   0  18        6.09        0.47     17.12 o 
   2   0  18       80.59       66.92     11.98 o 
   3   0  18       70.47       60.23     11.64 o 
   4   0  18        0.32        5.94      9.15 o 
   5   0  18      242.08      195.20     16.68 o 
   6   0  18        0.13        0.06     11.13 o 
   7   0  18        4.29      -11.08     11.07 o 
   8   0  18        4.32      -17.78     12.39 o 
   9   0  18        3.28       15.00     13.43 o 
   1   1  18     1062.07     1032.98     38.49 o 
   2   1  18       14.60        0.61      6.98 o 
   3   1  18        6.82       -4.27      6.85 o 
   4   1  18        5.40        3.65      6.75 o 
   5   1  18       68.52       65.78      8.52 o 
   6   1  18       18.51       29.66      8.08 o 
   7   1  18        0.16       -3.19      8.29 o 
   8   1  18        1.21       -2.01      9.07 o 
   9   1  18        4.65       13.41     10.04 o 
   0   2  18        0.21      -12.25     13.42 o 
   1   2  18      466.95      463.27     21.03 o 
   2   2  18       13.04        5.71      7.52 o 
   3   2  18        4.52       -0.45      6.84 o 
   4   2  18        0.39        5.89      6.50 o 
   5   2  18       17.28       20.38      8.10 o 
   6   2  18       17.04       10.19      7.30 o 
   7   2  18        0.11       -8.92      7.65 o 
   8   2  18        3.35        0.99      9.52 o 
   9   2  18        1.09        6.35     12.59 o 
   1   3  18      391.32      399.65     19.02 o 
   2   3  18      436.68      450.95     20.18 o 
   3   3  18        0.86      -10.00      6.67 o 
   4   3  18       68.74       75.84      8.54 o 
   5   3  18        0.69       17.22      8.17 o 
   6   3  18       17.93       28.39      7.89 o 
   7   3  18       52.28       39.62     10.17 o 
   8   3  18        1.65       -3.87      9.22 o 
   0   4  18      276.93      250.29     20.07 o 
   1   4  18      270.54      275.13     15.08 o 
   2   4  18      305.88      339.30     16.67 o 
   3   4  18        6.19       17.96      7.11 o 
   4   4  18        0.10        9.87      7.73 o 
   5   4  18      218.76      189.32     12.92 o 
   6   4  18        3.20       -0.94      7.47 o 
   7   4  18        1.26       -5.03      7.49 o 
   8   4  18        1.51        1.36      9.09 o 
   1   5  18        0.13       11.56      7.48 o 
   2   5  18       22.40       32.81      8.39 o 
   3   5  18      148.81      133.23     10.63 o 
   4   5  18       21.45       28.81      8.30 o 
   5   5  18      100.14      111.19     10.54 o 
   6   5  18        2.91        4.09      7.60 o 
   7   5  18        1.58        6.53     13.77 o 
   8   5  18        0.58       -9.18     11.58 o 
   0   6  18        4.48       -9.16      8.98 o 
   1   6  18       77.01       77.51      9.10 o 
   2   6  18       59.17       54.51      8.40 o 
   3   6  18      234.32      236.88     13.98 o 
   4   6  18       67.38       37.64      8.97 o 
   5   6  18        0.71       -5.93      8.13 o 
   6   6  18        4.69        3.27      8.98 o 
   7   6  18        1.56        5.71      9.11 o 
   8   6  18        2.46       -8.78     11.92 o 
   1   7  18        0.03        6.98      8.39 o 
   2   7  18        1.87        8.49      7.92 o 
   3   7  18       27.87       56.28     11.70 o 
   4   7  18       19.16       23.01      9.29 o 
   5   7  18       15.28       23.38      9.63 o 
   6   7  18        1.30        7.37      9.40 o 
   7   7  18        0.90       -3.18     12.26 o 
   0   8  18        3.98        8.31     13.35 o 
   1   8  18        7.34        4.60      9.62 o 
   2   8  18       11.10       38.05     15.01 o 
   3   8  18      606.63      694.54     37.46 o 
   4   8  18        0.07      -13.15     12.75 o 
   5   8  18        6.24        3.55      9.94 o 
   6   8  18        2.39      -12.29      9.12 o 
   7   8  18        1.33       13.24     10.29 o 
   1   9  18       17.29       16.04     13.93 o 
   2   9  18        9.79       10.92      9.79 o 
   3   9  18        3.83        7.78     11.74 o 
   4   9  18        9.65       10.34     10.86 o 
   5   9  18       16.92       17.26     11.16 o 
   6   9  18       20.53       31.88     11.43 o 
   7   9  18        0.17      -18.47     12.31 o 
   0  10  18        1.99        8.34     14.37 o 
   1  10  18        1.91       -3.84      9.28 o 
   2  10  18        1.05       -0.61     14.60 o 
   3  10  18        2.51       12.86     11.32 o 
   4  10  18       18.80       18.50     10.54 o 
   5  10  18        5.64        8.94     10.42 o 
   6  10  18        0.21       14.01     11.95 o 
   1  11  18        0.59        4.95      9.08 o 
   2  11  18        0.00       -4.19     10.41 o 
   3  11  18        2.13       22.18     11.51 o 
   4  11  18       33.43       26.15     11.55 o 
   5  11  18       21.71       38.03     12.15 o 
   0  12  18        9.67       -0.14     13.49 o 
   1  12  18        8.21        6.77      9.56 o 
   2  12  18        0.24       15.03     16.58 o 
   3  12  18       21.26       21.66     11.77 o 
   4  12  18        0.08       13.92     11.13 o 
   1  13  18        1.70        8.57     11.03 o 
   2  13  18        0.28        0.10     10.90 o 
   3  13  18        0.23        6.03     10.76 o 
   0  14  18        4.29       16.10     17.98 o 
   1   1  19      519.32      538.13     23.50 o 
   2   1  19      176.79      145.64     11.10 o 
   3   1  19       12.46       11.00      7.44 o 
   4   1  19       84.45       77.58      8.92 o 
   5   1  19       32.12       26.52      7.39 o 
   6   1  19       80.93       74.42      9.36 o 
   7   1  19       38.75       40.02      9.52 o 
   8   1  19       12.60       -3.83      8.90 o 
   0   2  19      274.73      328.68     24.28 o 
   1   2  19       20.12       30.10      8.89 o 
   2   2  19       19.98       -6.22      7.90 o 
   3   2  19      156.35      186.92     11.96 o 
   4   2  19       30.83       23.62      7.37 o 
   5   2  19       17.10       10.48      7.90 o 
   6   2  19        0.21        8.59      7.30 o 
   7   2  19       18.48        9.37      8.63 o 
   8   2  19       13.40        8.86      9.28 o 
   1   3  19      270.98      290.76     15.86 o 
   2   3  19        0.00        2.54     10.36 o 
   3   3  19        4.13        8.77      8.02 o 
   4   3  19      411.86      403.81     18.95 o 
   5   3  19       61.62       57.06      9.15 o 
   6   3  19        2.08        7.94      7.54 o 
   7   3  19        0.65       -2.25      8.71 o 
   8   3  19        4.90       20.39      9.68 o 
   0   4  19        0.02      -14.36      9.65 o 
   1   4  19       16.81       28.17      8.23 o 
   2   4  19       98.70      102.27     10.18 o 
   3   4  19      127.86      123.66     10.54 o 
   4   4  19       22.01       46.75      8.70 o 
   5   4  19        5.44       10.64      7.83 o 
   6   4  19       25.33       13.92     11.45 o 
   7   4  19        3.99       -0.79      7.94 o 
   8   4  19        2.52        6.63     10.37 o 
   1   5  19       76.21       81.05      9.45 o 
   2   5  19       49.39       39.59      8.20 o 
   3   5  19      121.75      149.58     11.38 o 
   4   5  19       92.48       95.94     10.74 o 
   5   5  19       23.23       31.00      8.44 o 
   6   5  19        1.20       -0.78      7.74 o 
   7   5  19        0.09      -12.11      8.07 o 
   0   6  19       67.04       82.27     13.35 o 
   1   6  19       14.81       29.24      8.24 o 
   2   6  19        1.41        6.38      7.56 o 
   3   6  19        1.00       15.00     11.85 o 
   4   6  19       44.06       51.93     10.55 o 
   5   6  19        3.82       12.29      8.72 o 
   6   6  19       13.36        7.36     14.75 o 
   7   6  19        0.26        9.47      8.53 o 
   1   7  19       17.12        8.38      8.49 o 
   2   7  19       39.71       33.83      8.98 o 
   3   7  19      101.89      137.30     14.19 o 
   4   7  19        7.06        3.18      9.01 o 
   5   7  19        0.14       11.80     11.26 o 
   6   7  19        7.64       17.58      9.67 o 
   7   7  19        0.07        1.55      9.84 o 
   0   8  19       42.22       50.35     18.70 o 
   1   8  19        9.23       -2.90      9.36 o 
   2   8  19        6.88       12.97     10.22 o 
   3   8  19       61.66       78.56     14.67 o 
   4   8  19        0.01      -16.17     10.78 o 
   5   8  19        0.16       11.26     17.68 o 
   6   8  19        0.20        1.93     14.48 o 
   1   9  19        0.30       10.06      9.80 o 
   2   9  19       63.15       98.08     12.50 o 
   3   9  19        3.66        5.96     12.46 o 
   4   9  19        0.06       -1.37     15.15 o 
   5   9  19        4.97       28.54     11.40 o 
   6   9  19       11.32       16.43     11.86 o 
   0  10  19        0.84        7.37     14.67 o 
   1  10  19       20.47       32.76     10.42 o 
   2  10  19        6.91       21.33     11.21 o 
   3  10  19        0.56       -4.40     10.94 o 
   4  10  19        6.44       11.65     11.55 o 
   5  10  19        3.89        5.04     11.35 o 
   1  11  19        2.12        4.61     10.54 o 
   2  11  19        1.61       15.27     11.32 o 
   3  11  19        6.90       13.45     12.65 o 
   4  11  19        5.44       -1.19     11.40 o 
   0  12  19       13.00       43.16     16.85 o 
   1  12  19       14.78       26.02     15.57 o 
   2  12  19        6.44        8.48     11.24 o 
   3  12  19        0.75       -1.56     11.25 o 
   1  13  19        0.43       29.79     14.17 o 
   0   0  20     3472.74     3500.74    234.96 o 
   1   0  20      214.86      204.32     19.76 o 
   2   0  20        0.95      -14.90      9.94 o 
   3   0  20       68.90       56.69     12.20 o 
   4   0  20       37.21       43.64     11.57 o 
   5   0  20       36.39       37.98     15.64 o 
   6   0  20        5.39       -9.58     11.00 o 
   7   0  20       40.24       40.87     12.65 o 
   8   0  20        0.34      -12.80     13.09 o 
   1   1  20      175.66      205.21     13.92 o 
   2   1  20       13.74        6.38      7.86 o 
   3   1  20       20.40       27.19      8.04 o 
   4   1  20        7.38       18.06      7.39 o 
   5   1  20        7.52        2.16      9.23 o 
   6   1  20        9.31       -6.29      8.24 o 
   7   1  20       22.30       28.48      9.08 o 
   0   2  20      248.47      299.15     24.02 o 
   1   2  20      104.50      137.95     11.86 o 
   2   2  20       64.18       54.39      8.86 o 
   3   2  20       37.25       40.07      8.62 o 
   4   2  20       21.09       18.45      7.77 o 
   5   2  20        5.71        2.13      7.67 o 
   6   2  20       53.62       59.02      9.31 o 
   7   2  20        6.32        8.11      9.28 o 
   1   3  20       10.44        4.23      8.26 o 
   2   3  20       77.90       64.65      9.52 o 
   3   3  20       56.80       50.42     10.21 o 
   4   3  20       56.12       73.86      9.46 o 
   5   3  20       17.22       12.57      8.77 o 
   6   3  20       12.46       15.16      8.11 o 
   7   3  20        6.15       29.82     10.43 o 
   0   4  20      105.85      128.27     15.73 o 
   1   4  20       24.89       31.72      8.35 o 
   2   4  20      153.38      164.32     12.24 o 
   3   4  20      352.50      372.64     18.60 o 
   4   4  20        7.08       12.24      7.78 o 
   5   4  20        1.24        6.58      7.93 o 
   6   4  20        6.63        9.71      7.81 o 
   7   4  20        4.61       -8.21     13.30 o 
   1   5  20        0.02        0.46      7.72 o 
   2   5  20       69.14       74.00      9.43 o 
   3   5  20      112.88      160.86     11.78 o 
   4   5  20       63.25       65.55     10.21 o 
   5   5  20        3.83        4.52      8.02 o 
   6   5  20       28.62       42.41      9.19 o 
   7   5  20        0.45        4.98     12.46 o 
   0   6  20      102.30      110.82     14.44 o 
   1   6  20        2.13        8.05      7.86 o 
   2   6  20        6.53       21.40      8.05 o 
   3   6  20       60.27       89.92     11.22 o 
   4   6  20       79.84       89.01     11.63 o 
   5   6  20        4.69       26.65      9.43 o 
   6   6  20        0.58       -0.58      9.09 o 
   1   7  20        0.04       -9.80      9.05 o 
   2   7  20       60.27       74.72     12.32 o 
   3   7  20       78.30      126.46     13.71 o 
   4   7  20       87.19      138.99     14.07 o 
   5   7  20       16.44       30.97     12.95 o 
   6   7  20        6.23       13.46     11.19 o 
   0   8  20       20.59       16.95     15.07 o 
   1   8  20        2.14        2.26     10.36 o 
   2   8  20       22.62       23.10     10.70 o 
   3   8  20       37.95       55.17     13.33 o 
   4   8  20       17.86       32.34     13.98 o 
   5   8  20       21.95       47.45     12.68 o 
   6   8  20        2.57       21.33     12.02 o 
   1   9  20        3.37       -4.22      9.80 o 
   2   9  20       24.38       46.07     13.03 o 
   3   9  20        3.28        6.92     12.09 o 
   4   9  20       23.38       43.63     12.87 o 
   5   9  20        5.59        5.89     14.77 o 
   0  10  20       41.46       38.17     16.20 o 
   1  10  20        9.76        1.30      9.72 o 
   2  10  20       26.15       39.41     12.91 o 
   3  10  20        0.00       -5.67     11.28 o 
   4  10  20        0.18       -4.02     11.27 o 
   1  11  20       14.57        5.27     10.39 o 
   2  11  20        5.91       25.81     12.41 o 
   3  11  20        4.93       17.21     12.56 o 
   0  12  20       24.12       32.35     16.74 o 
   1  12  20        0.94       26.43     12.75 o 
   1   1  21        0.18        1.55      8.80 o 
   2   1  21        4.46       -1.08      7.47 o 
   3   1  21       24.80       30.68      8.19 o 
   4   1  21       46.96       48.57      8.59 o 
   5   1  21        6.49       21.36      7.80 o 
   6   1  21       25.57       16.38      8.77 o 
   7   1  21        1.42      -13.94      9.29 o 
   0   2  21      227.61      266.04     22.27 o 
   1   2  21      164.53      194.38     13.54 o 
   2   2  21        8.77       -4.81      7.59 o 
   3   2  21        2.35        6.72      7.62 o 
   4   2  21        0.19       -5.37      7.54 o 
   5   2  21        8.65        2.70      7.86 o 
   6   2  21        2.32       -7.04      8.08 o 
   7   2  21        7.77        6.98      8.83 o 
   1   3  21        0.87       16.67      8.52 o 
   2   3  21        3.52       13.35      8.12 o 
   3   3  21       67.31       86.94     10.00 o 
   4   3  21        0.93       -0.06      7.88 o 
   5   3  21       19.09       14.86      8.30 o 
   6   3  21        0.00       -2.68      8.57 o 
   7   3  21        1.17       14.54     12.53 o 
   0   4  21        4.62      -15.27     11.69 o 
   1   4  21       50.11       65.30      9.96 o 
   2   4  21        0.78        1.27      7.98 o 
   3   4  21        1.59        3.20      8.10 o 
   4   4  21       20.65        3.26      8.74 o 
   5   4  21        4.67        8.49      8.39 o 
   6   4  21        8.54       10.73      9.98 o 
   1   5  21       30.52       42.97      9.40 o 
   2   5  21       82.27       80.85      9.99 o 
   3   5  21       10.03       29.91      8.55 o 
   4   5  21        0.85      -10.62      8.10 o 
   5   5  21        0.89        2.90      7.93 o 
   6   5  21        0.24       10.04     11.76 o 
   0   6  21       14.07        4.10     11.95 o 
   1   6  21       26.79       28.53      8.55 o 
   2   6  21        9.43        6.60      9.14 o 
   3   6  21       12.64       25.01     11.06 o 
   4   6  21        0.19       -5.84     13.84 o 
   5   6  21        2.62      -14.95     11.26 o 
   6   6  21        8.69       23.88     10.26 o 
   1   7  21        0.00       14.14      9.79 o 
   2   7  21        7.32        2.20     10.39 o 
   3   7  21        4.96       10.67     12.86 o 
   4   7  21        8.44        1.56     10.18 o 
   5   7  21        7.86       23.35     10.25 o 
   0   8  21        9.25       19.90     16.03 o 
   1   8  21       61.70       91.82     15.53 o 
   2   8  21       17.60       44.43     11.37 o 
   3   8  21        4.30        5.07     12.47 o 
   4   8  21        7.49       20.52     13.91 o 
   5   8  21        3.83       31.03     12.74 o 
   1   9  21       26.60       44.56     11.82 o 
   2   9  21        0.00       -2.55     12.26 o 
   3   9  21        0.18       23.07     12.90 o 
   4   9  21       19.92       27.77     13.58 o 
   0  10  21        0.04       -0.08     16.31 o 
   1  10  21        3.11       30.91     11.98 o 
   2  10  21        0.13       -4.23     12.21 o 
   3  10  21        2.40       16.39     13.02 o 
   1  11  21        0.10       13.13     12.93 o 
   0   0  22       96.51      102.50     30.72 o 
   1   0  22        1.70        5.60     11.88 o 
   2   0  22        0.00       -3.13     13.05 o 
   3   0  22       12.39        9.27     11.82 o 
   4   0  22       45.74       45.37     12.45 o 
   5   0  22       42.26       46.04     11.88 o 
   6   0  22        0.16       -3.19     11.98 o 
   1   1  22        3.56        2.37      8.33 o 
   2   1  22        0.50        5.18      8.08 o 
   3   1  22        0.20        4.54      7.86 o 
   4   1  22        2.34       -1.45      8.44 o 
   5   1  22        3.54        1.57      7.92 o 
   6   1  22        0.34       -6.69     10.05 o 
   0   2  22       18.71       17.64     12.20 o 
   1   2  22        2.40        5.59      8.24 o 
   2   2  22        0.27        7.82      8.02 o 
   3   2  22        2.98        9.25      7.60 o 
   4   2  22        0.42        5.75      7.57 o 
   5   2  22        5.97        6.01      8.19 o 
   6   2  22        0.89        8.47      9.24 o 
   1   3  22       53.81       75.01     10.38 o 
   2   3  22      169.03      159.47     12.40 o 
   3   3  22        1.90       -1.92      7.87 o 
   4   3  22       10.49       19.12      8.39 o 
   5   3  22        1.00       -1.89      7.87 o 
   6   3  22        0.78        4.18      8.06 o 
   0   4  22       52.60       79.65     14.14 o 
   1   4  22       19.77       21.33      8.81 o 
   2   4  22       92.55      125.81     11.77 o 
   3   4  22        0.26       -1.58      8.06 o 
   4   4  22       12.55        7.07      9.02 o 
   5   4  22        2.72       14.64      8.63 o 
   1   5  22        0.15        3.52      8.42 o 
   2   5  22       25.06       26.08      8.76 o 
   3   5  22        9.13       11.78      8.38 o 
   4   5  22        7.60       19.61      9.22 o 
   5   5  22        3.91       17.50      9.68 o 
   0   6  22       12.25        6.72     11.66 o 
   1   6  22        3.08        4.60      9.09 o 
   2   6  22        5.67        7.72      9.58 o 
   3   6  22       26.09       23.79     11.08 o 
   4   6  22       24.13       12.76     10.13 o 
   5   6  22        5.01       38.03     11.46 o 
   1   7  22        5.28       -0.87     10.39 o 
   2   7  22       11.69       17.48     11.26 o 
   3   7  22        0.08       -1.80     11.64 o 
   4   7  22        3.53        6.35     12.83 o 
   0   8  22        2.35       -1.38     15.71 o 
   1   8  22        4.04       -4.71     12.66 o 
   2   8  22       24.47       56.13     12.13 o 
   3   8  22        0.62       -5.03     12.43 o 
   1   9  22        0.53       -1.75     11.16 o 
   2   9  22        0.85        1.58     12.20 o 
   1   1  23        4.62       -9.71      7.97 o 
   2   1  23       19.04       27.94      8.74 o 
   3   1  23       15.60       23.01      8.85 o 
   4   1  23       23.65       29.44      8.54 o 
   5   1  23        5.64       22.27      9.37 o 
   0   2  23        0.65       -6.78     21.18 o 
   1   2  23        0.11       -4.36      8.23 o 
   2   2  23       15.07       21.82      8.13 o 
   3   2  23       19.39       13.47      8.24 o 
   4   2  23        3.25       -7.41      7.97 o 
   5   2  23        8.28        7.17      8.94 o 
   1   3  23       16.36       13.20      8.90 o 
   2   3  23        7.35       13.57      8.76 o 
   3   3  23        0.98        2.72      7.99 o 
   4   3  23       12.18        2.56      8.41 o 
   5   3  23        2.75        8.35      8.75 o 
   0   4  23       21.61       47.64     13.85 o 
   1   4  23       25.34       29.41      9.64 o 
   2   4  23        3.48       12.83      9.31 o 
   3   4  23        4.36       12.88      8.42 o 
   4   4  23        2.99        9.32      9.14 o 
   1   5  23        2.63        7.00      8.85 o 
   2   5  23        8.10       20.22      8.91 o 
   3   5  23       32.73       37.13      9.19 o 
   4   5  23        1.52        2.67     10.05 o 
   0   6  23       22.37       43.01     17.69 o 
   1   6  23        1.32        7.10     10.77 o 
   2   6  23        9.03       28.43     10.08 o 
   3   6  23        4.21        4.39     10.81 o 
   1   7  23        0.31        9.95     11.48 o 
   2   7  23       12.88        7.48     11.46 o 
   3   7  23        1.04        3.33     12.64 o 
   0   8  23        6.79       24.59     17.67 o 
   1   8  23        0.09        4.31     11.75 o 
   0   0  24       49.34       45.30     19.19 o 
   1   0  24        7.69       24.48     11.86 o 
   2   0  24       14.29       35.37     12.44 o 
   3   0  24       11.17       20.17     11.31 o 
   4   0  24       34.10       49.80     13.32 o 
   1   1  24        0.75       -2.00      8.84 o 
   2   1  24        1.52       14.04      8.96 o 
   3   1  24        7.90       16.22      8.69 o 
   4   1  24        0.69       16.18      8.50 o 
   0   2  24        5.77       18.63     13.30 o 
   1   2  24        4.71       12.51      9.71 o 
   2   2  24        1.45        2.93      8.53 o 
   3   2  24        0.08       11.35      8.89 o 
   1   3  24        1.81       -1.31      8.78 o 
   2   3  24        1.20        4.08      9.63 o 
   3   3  24       32.22       51.77     11.37 o 
   0   4  24        8.97        7.12     12.97 o 
   1   4  24        3.24       22.80      9.34 o 
   2   4  24        4.28       11.47      8.68 o 
   3   4  24        7.29       16.17      9.10 o 
   1   5  24        5.32       23.66      9.23 o 
   2   5  24        1.64        7.55      9.14 o 
   0   6  24        0.09       -2.23     15.35 o 
   1   6  24        7.72       15.63     12.01 o 
   1   1  25       13.30       16.34      9.57 o 
   2   1  25        0.98       11.63      9.25 o 
   0   2  25        2.39        6.19     13.55 o 
   1   2  25        0.06       -4.78      9.25 o 
                                                 
